# Supplementary material for: DNA methylation regulator-mediated modification patterns and risk of intracranial aneurysm: a multi-omics and epigenome-wide association study integrating machine learning, Mendelian randomization, eQTL and mQTL data
Source: J Transl Med. 2023 Sep 23;21:660. doi: 10.1186/s12967-023-04512-w (PMC10518114; doi:10.1186/s12967-023-04512-w)
Supplement: Supplementary file 6 — Additional file 6. GWAS results in IA, uIA and SAH. [file 12967_2023_4512_MOESM6_ESM.xlsx]

## Sheet: iA_STAGE
ID	CHR	BP	END	L	gene	GENE	CHR	START	STOP	NSNPS	NPARAM	N	ZSTAT	P
134121	5	7830491	7851603	-	C5orf49	10428	16	75327608	75467387	251	8	17775	5.9281	1.5319e-09
10281	21	39426313	39493454	-	DSCR4	55785	12	95470525	95611240	308	20	17775	5.9174	1.6358e-09
4552	5	7851299	7901237	+	MTRR	124491	16	75477136	75498584	49	5	17775	5.5011	1.8867e-08
79711	14	24649425	24658124	-	IPO4	6584	5	131705396	131731306	76	9	17775	4.8247	7.0096e-07
64211	12	113900694	113909877	-	LHX5	1909	4	148402069	148466106	84	9	17775	4.5826	2.2965e-06
1859	21	38739859	38887679	+	DYRK1A	55967	12	95365104	95397489	138	14	17775	4.5666	2.4789e-06
3772	21	39601837	39675043	+	KCNJ15	55591	12	95611522	95696566	195	20	17775	4.5518	2.6589e-06
5372	22	41972890	41985871	-	PMM1	90627	13	33677272	34250932	999	76	17775	4.5146	3.1723e-06
100131137	19	48471303	48495427	-	BSPH1	57412	10	104629183	104661656	86	9	17775	4.5019	3.3674e-06
7539	9	115804144	115819043	-	ZFP37	150280	22	30476453	30573064	150	16	17775	4.4905	3.5531e-06
10379	14	24630422	24635774	+	IRF9	8572	5	131593351	131609147	34	6	17775	4.4758	3.8062e-06
79072	5	7859272	7869150	-	FASTKD3	4166	16	75507022	75528926	16	5	17775	4.4734	3.8488e-06
9985	14	24641062	24649735	+	REC8	6583	5	131630145	131679899	119	11	17775	4.4689	3.9303e-06
1215	14	24974712	24977471	-	CMA1	23338	5	133860003	133918918	83	15	17775	4.4156	5.0369e-06
54878	15	65734805	65810040	-	DPP8	9457	6	97010406	97067806	101	8	17775	4.3097	8.1749e-06
56344	19	48532640	48547311	-	CABP5	22978	10	104847774	104953063	172	12	17775	4.2917	8.8656e-06
55072	14	24616101	24629870	+	RNF31	8974	5	131528299	131563556	42	6	17775	4.1834	1.4359e-05
93621	4	6641818	6644472	+	MRFAP1	1136	15	78885394	78913637	50	5	17775	4.1057	2.0155e-05
1406	19	48323807	48346587	+	CRX	1586	10	104590288	104597290	16	4	17775	4.0929	2.1301e-05
101929552	17	80671785	80674324	-	LOC101929552	1030	9	22002902	22009312	5	2	17775	4.0746	2.3045e-05
152789	4	6026661	6202318	-	JAKMIP1	3658	15	78730518	78793798	78	7	17775	4.0505	2.5555e-05
6822	19	48373723	48389654	-	SULT2A1	119032	10	104613967	104624718	18	5	17775	4.0456	2.6095e-05
64100	19	48497908	48528410	+	ELSPBP1	54805	10	104678075	104838344	276	14	17775	4.0213	2.8942e-05
23324	4	6576902	6624188	+	MAN2B2	1138	15	78857862	78887611	42	5	17775	3.9737	3.5387e-05
6881	11	6632048	6633475	-	TAF10	5334	2	198669426	199014608	381	15	17775	3.9429	4.0251e-05
3763	21	38996778	39288741	-	KCNJ6	7181	12	95414005	95467404	87	13	17775	3.9137	4.544e-05
5593	4	82008643	82136271	-	PRKG2	101929304	16	12664049	12668144	32	4	17775	3.8752	5.3259e-05
54993	15	85144249	85166947	+	ZSCAN2	64577	6	135238528	135271260	33	4	17775	3.8729	5.3782e-05
5720	14	24605295	24608176	+	PSME1	23305	5	131285666	131347761	54	9	17775	3.8005	7.22e-05
169834	9	115759400	115774472	-	ZNF883	8897	22	30279149	30426857	233	20	17775	3.7543	8.691e-05
100996274	18	76904758	76906912	+	LOC100996274	347273	9	103340361	103350671	29	7	17775	3.5924	0.00016385
10363	15	77713018	77777945	+	HMG20A	3298	6	122720696	122754264	39	5	17775	3.5856	0.00016814
1716	2	74153953	74186088	+	DGUOK	390205	11	61276272	61278490	3	1	17775	3.5685	0.00017951
7466	4	6271577	6304992	+	WFS1	123688	15	78799906	78829715	52	4	17775	3.5393	0.00020058
57405	2	169727401	169747277	-	SPC25	5547	11	82535409	82612733	146	13	17775	3.486	0.00024514
7881	3	155838337	156256927	+	KCNAB1	1159	15	43885055	43891604	2	1	17775	3.4851	0.00024593
29115	17	73663399	73704139	+	SAP30BP	3297	8	145515270	145538385	1	1	17775	3.4849	0.0002462
1639	2	74588281	74619214	-	DCTN1	3992	11	61567097	61584529	16	2	17775	3.4753	0.00025518
10085	5	83236414	83680685	-	EDIL3	2256	17	7341784	7348256	7	2	17775	3.4564	0.00027368
135295	6	89805678	89827800	-	SRSF12	85019	18	20875977	21017925	175	19	17775	3.4561	0.00027399
144132	11	6517994	6593255	+	DNHD1	130132	2	198435524	198540774	88	6	17775	3.4472	0.00028323
57722	15	65673825	65715410	-	IGDCC4	23376	6	96969702	97003152	25	5	17775	3.3935	0.00034498
10797	2	74425690	74442425	+	MTHFD2	746	11	61556602	61560085	3	1	17775	3.376	0.00036775
6609	11	6411644	6416228	+	SMPD1	23451	2	198256698	198299815	33	5	17775	3.373	0.00037181
84894	15	77905369	77988490	-	LINGO1	57515	6	122764493	122793051	40	5	17775	3.3569	0.00039413
25976	3	156392205	156424559	+	TIPARP	117155	15	43922772	43941039	10	1	17775	3.2927	0.00049615
390	2	151324707	151344209	-	RND3	84957	11	73087405	73108519	15	2	17775	3.2729	0.00053225
112970	1	52497777	52499472	-	KTI12	112970	1	52497777	52499472	2	1	17775	3.2647	0.00054795
375287	2	152104728	152118389	-	RBM43	23201	11	73111837	73309234	141	7	17775	3.2602	0.0005566
1070	5	89689528	89705611	-	CETN3	407977	17	7452375	7464925	23	6	17775	3.2562	0.00056448
1350	5	85913784	85916583	+	COX7C	1140	17	7348406	7360932	25	4	17775	3.2508	0.00057546
8428	13	99102455	99229396	-	STK24	10184	5	77781038	77944648	182	10	17775	3.2453	0.00058668
6286	4	6695566	6698897	+	S100P	1143	15	78916636	78933587	19	4	17775	3.2367	0.00060457
121130	12	56030676	56031617	+	OR10P1	23142	4	52700010	52783003	9	2	17775	3.2311	0.00061656
55771	17	57232860	57284070	+	PRR11	340419	8	108911544	109095913	296	26	17775	3.2189	0.0006434
391123	1	159824106	159832447	-	VSIG8	391123	1	159824106	159832447	8	3	17775	3.2171	0.00064753
6507	5	36606457	36688436	+	SLC1A3	64779	16	86563782	86588841	53	7	17775	3.2091	0.00066577
6747	3	156257929	156272973	-	SSR3	161497	15	43891685	44002286	32	2	17775	3.2059	0.00067309
9966	9	117546915	117568408	-	TNFSF15	91445	22	31556138	31603005	83	10	17775	3.1973	0.00069372
284355	19	48304500	48322308	-	TPRX1	54838	10	104503727	104576022	157	17	17775	3.1941	0.00070124
100130933	17	73642274	73644057	+	SMIM6	23246	8	145486056	145515120	4	1	17775	3.1922	0.00070608
27132	16	89642176	89663654	+	CPNE7	2845	7	107110502	107116125	3	1	17775	3.1836	0.00072717
11338	19	56165416	56186082	+	U2AF2	833	11	3022152	3078681	98	7	17775	3.1834	0.00072788
23647	11	6495913	6502709	-	ARFIP2	100529241	2	198364721	198418423	30	3	17775	3.1623	0.00078264
51060	1	52485803	52521843	-	TXNDC12	51060	1	52485803	52521843	39	4	17775	3.1615	0.00078481
6695	5	136310987	136835018	-	SPOCK1	26284	17	27182043	27188072	1	1	17775	3.1488	0.0008197
23081	9	6720863	7175648	+	KDM4C	128611	20	57735895	57834168	155	18	17775	3.1458	0.00082819
10861	4	972861	987228	-	SLC26A1	64220	15	74471802	74502046	47	6	17775	3.134	0.00086211
23560	10	1034349	1063708	+	GTPBP4	285016	2	279561	289002	10	2	17775	3.1313	0.00087015
4208	5	88014058	88199922	-	MEF2C	8742	17	7452375	7461207	18	5	17775	3.1065	0.00094674
23007	3	155197670	155462878	-	PLCH1	27229	15	43663257	43698258	36	4	17775	3.1019	0.00096126
101929519	9	96433303	96435032	-	LOC101929519	5625	22	18900206	18924066	15	3	17775	3.0984	0.0009729
389170	3	156543069	156763918	+	LEKR1	548596	15	43985084	43991420	3	1	17775	3.0876	0.0010087
283598	14	99177950	99184103	+	C14orf177	285659	5	180581943	180582890	1	1	17775	3.0867	0.001012
121549	12	108168162	108170421	+	ASCL4	84109	4	122249797	122302181	200	21	17775	3.0825	0.0010263
5028	3	152552736	152555845	+	P2RY1	23582	15	43477466	43489375	2	1	17775	3.0763	0.001048
376267	14	65412532	65439016	-	RAB15	3360	5	147830595	148034090	359	24	17775	3.0746	0.0010538
160897	13	95254104	95286899	+	GPR180	10788	5	75699131	76003957	610	44	17775	3.0718	0.0010639
3611	11	6624938	6632105	+	ILK	66037	2	198591603	198651036	39	3	17775	3.0516	0.001138
3263	11	6452268	6462254	-	HPX	3329	2	198351308	198364998	12	2	17775	3.0446	0.001165
4015	5	121398890	121414206	-	LOX	353149	17	15635591	15648098	4	1	17775	3.0439	0.0011675
200316	22	39436609	39451977	+	APOBEC3F	2835	13	27329337	27334922	9	3	17775	3.027	0.001235
4319	11	102641233	102651359	-	MMP10	2838	3	98250743	98251994	2	1	17775	2.9943	0.0013753
79736	17	29226001	29233286	-	TEFM	4824	8	23536206	23540450	4	1	17775	2.9897	0.0013961
2066	2	212240442	213403879	-	ERBB4	79102	11	119205210	119208024	4	2	17775	2.9881	0.0014038
3574	8	79645007	79717758	-	IL7	57419	20	19193290	19703541	999	73	17775	2.9816	0.0014336
10376	12	49521565	49525304	-	TUBA1B	1400	4	5822491	5894785	205	37	17775	2.9726	0.0014763
1609	4	952672	967348	-	DGKQ	3671	15	74466087	74469212	6	1	17775	2.9697	0.0014904
84687	17	48211101	48227877	-	PPP1R9B	389676	8	94146324	94179079	58	11	17775	2.9696	0.001491
651	4	81952119	81978685	+	BMP3	92017	16	12070602	12668146	1471	94	17775	2.9673	0.0015021
7042	1	218518676	218617961	+	TGFB2	7042	1	218518676	218617961	119	18	17775	2.9596	0.00154
64902	5	34998206	35048293	-	AGXT2	9100	16	84733555	84813528	178	16	17775	2.9588	0.0015441
83480	11	125763380	125773145	-	PUS3	51421	3	134074187	134094321	13	3	17775	2.9573	0.0015518
4311	3	154797436	154901518	+	MME	146050	15	43650370	43663226	21	3	17775	2.9531	0.001573
10966	17	80614943	80656598	-	RAB40B	1029	9	21967751	21994490	17	4	17775	2.9455	0.001612
55233	2	74381394	74406006	-	MOB1A	745	11	61520121	61555990	17	3	17775	2.9442	0.0016191
7791	7	143078338	143088204	+	ZYX	23521	19	49990811	49995565	6	1	17775	2.9297	0.0016963
388963	2	74641303	74644934	-	C2orf81	9415	11	61583675	61634826	97	12	17775	2.9285	0.0017028
2825	2	207040040	207082771	-	GPR1	9354	11	118230296	118269926	45	8	17775	2.9205	0.0017473
1163	1	154947118	154951725	+	CKS1B	1163	1	154947118	154951725	1	1	17775	2.9198	0.001751
1236	17	38710021	38721736	-	CCR7	64321	8	55370495	55373456	6	2	17775	2.9128	0.0017913
26515	11	6502677	6506109	+	TIMM10B	25843	2	198380295	198418423	21	3	17775	2.9112	0.0018003
10736	2	45232324	45236580	-	SIX2	5913	11	47459308	47470730	30	5	17775	2.8951	0.0018951
100	20	43248160	43280376	-	ADA	3853	12	52880958	52887181	30	4	17775	2.893	0.001908
127933	1	162466964	162499419	+	UHMK1	127933	1	162466964	162499419	49	2	17775	2.8685	0.0020621
1933	2	207024318	207027653	+	EEF1B2	917	11	118215032	118224497	14	3	17775	2.8551	0.002151
344758	3	154055461	154147504	-	GPR149	161823	15	43622872	43646096	39	4	17775	2.8533	0.0021632
2153	1	169481192	169555769	-	F5	2153	1	169481192	169555769	210	19	17775	2.8455	0.0022172
1742	17	7093209	7123369	-	DLG4	8805	7	138145079	138270333	68	7	17775	2.8425	0.0022382
10179	11	114271283	114279636	+	RBM7	201633	3	114012833	114029135	23	5	17775	2.8297	0.0023296
1800	16	89679716	89707216	+	DPEP1	11062	7	107204402	107218968	3	1	17775	2.8253	0.0023615
7988	7	148936741	148952700	+	ZNF212	114132	19	50452250	50464439	1	1	17775	2.8238	0.002373
57559	10	90639597	90735343	+	STAMBPL1	72	2	74120093	74146780	42	3	17775	2.8179	0.0024168
9715	7	143050493	143079397	-	FAM131B	2323	19	49977455	49989491	20	2	17775	2.8161	0.0024304
440073	12	176049	287626	+	IQSEC3	483	3	141595424	141645382	121	12	17775	2.814	0.0024463
57818	2	169757750	169766510	+	G6PC2	220042	11	82611017	82645701	61	9	17775	2.8134	0.0024509
89	11	66314312	66330799	+	ACTN3	339906	3	46871894	46875585	6	2	17775	2.8114	0.0024663
222826	6	4068593	4079457	-	FAM217A	388403	17	57409053	57479095	98	12	17775	2.8109	0.0024702
374918	19	46733009	46734500	+	IGFL1	81855	10	102790996	102800998	1	1	17775	2.8033	0.002529
26099	1	16693525	16724643	+	SZRD1	26099	1	16693525	16724643	29	2	17775	2.7944	0.0025998
8654	4	120415550	120549981	-	PDE5A	3687	16	31366488	31394320	20	5	17775	2.7927	0.0026134
127579	1	154991003	155006257	-	DCST2	127579	1	154991003	155006257	14	4	17775	2.7883	0.0026491
164832	2	100889753	100939195	-	LONRF2	10524	11	65479473	65487077	12	3	17775	2.7592	0.0028974
152137	3	191046874	191116459	+	CCDC50	54962	15	66629008	66679074	89	15	17775	2.7573	0.0029137
285498	4	1050039	1107352	-	RNF212	8482	15	74701630	74726299	41	8	17775	2.7486	0.0029921
257313	3	190984944	191048325	-	UTS2B	115752	15	66585633	66626236	78	12	17775	2.7477	0.0030004
3664	1	209958968	209979520	-	IRF6	3664	1	209958968	209979520	40	6	17775	2.7425	0.0030483
3425	4	980785	998317	+	IDUA	80125	15	74528630	74628813	189	25	17775	2.7396	0.003076
10057	3	183637722	183735803	-	ABCC5	102	15	58887403	59042177	169	11	17775	2.7388	0.0030831
4001	5	126112315	126172712	+	LMNB1	201164	17	17104309	17109646	11	4	17775	2.736	0.0031095
57835	2	74441997	74570534	-	SLC4A5	2237	11	61560109	61564716	2	1	17775	2.7165	0.0032993
284040	17	15339332	15370925	-	CDRT4	55365	7	150497854	150502208	23	5	17775	2.7094	0.0033703
10347	19	1040102	1065571	+	ABCA7	83856	9	108210077	108314714	107	12	17775	2.7093	0.0033713
89782	3	197687071	197770591	+	LMLN	83440	15	73043708	73076126	38	7	17775	2.709	0.0033745
57113	5	135548458	135701164	-	TRPC7	55731	17	27082996	27169857	59	1	17775	2.7086	0.0033784
27249	2	150426147	150444330	-	MMADHC	9828	11	73019663	73080425	31	1	17775	2.7033	0.0034332
135293	6	89850047	89875288	+	PM20D2	8780	18	21032787	21063104	46	8	17775	2.6992	0.0034751
63876	11	125034559	125303285	+	PKNOX2	51554	3	132316081	132321488	3	2	17775	2.6975	0.0034927
165324	2	24150132	24223701	+	UBXN2A	55553	11	15987995	16497935	411	31	17775	2.6952	0.0035177
80323	18	52568740	52626739	-	CCDC68	79048	9	91933394	91974561	53	9	17775	2.6947	0.0035231
29903	19	56158934	56164527	+	CCDC106	4676	11	2965660	3013607	116	11	17775	2.6915	0.0035565
387104	6	127759551	127841938	-	SOGA3	5275	18	61254431	61266433	9	2	17775	2.6872	0.0036031
2317	3	57994127	58157982	+	FLNB	22890	14	64971292	65000408	63	6	17775	2.6858	0.003618
23767	20	14304639	14318313	-	FLRT3	55885	12	16701306	16761148	17	4	17775	2.6851	0.0036259
8846	14	78138749	78174365	-	ALKBH1	23291	5	171288553	171433877	11	2	17775	2.6795	0.0036869
388630	1	48226200	48463009	-	TRABD2B	388630	1	48226200	48463009	424	24	17775	2.6772	0.0037118
79639	1	45118920	45140253	-	TMEM53	79639	1	45118920	45140253	24	2	17775	2.67	0.0037922
216	9	75515578	75653633	-	ALDH1A1	54101	21	43159529	43187249	77	11	17775	2.6679	0.0038165
94030	19	51020149	51071302	-	LRRC4B	59338	10	124134094	124191871	107	11	17775	2.6652	0.0038467
2559	5	161112658	161129598	+	GABRA6	9755	17	45771441	45789429	24	5	17775	2.6635	0.0038663
79183	20	43104526	43123244	+	TTPAL	9119	12	52817854	52828110	22	4	17775	2.6545	0.0039716
130733	2	39892638	39945103	+	TMEM178A	51317	11	45950870	46142985	128	17	17775	2.6532	0.0039868
26190	9	123519254	123555740	-	FBXW2	7533	22	32340479	32353590	31	6	17775	2.6491	0.004035
153339	5	82348665	82373272	-	TMEM167A	8711	17	7284293	7293093	9	2	17775	2.6452	0.0040821
9729	6	127759551	127780535	-	KIAA0408	89777	18	61223393	61234336	25	3	17775	2.6425	0.0041151
84991	10	6130949	6159422	+	RBM17	285148	2	9614670	9628604	29	4	17775	2.6383	0.0041659
404552	11	62063754	62066536	-	SCGB1D4	151648	3	20202085	20227724	68	9	17775	2.6368	0.0041852
144233	12	50229826	50236912	-	BCDIN3D	60312	4	7760440	7941653	634	33	17775	2.6357	0.0041979
51043	1	154975106	154991001	+	ZBTB7B	51043	1	154975106	154991001	10	3	17775	2.6334	0.0042267
64403	14	23516270	23526747	-	CDH24	93166	5	122424841	122529960	305	24	17775	2.6314	0.0042519
3420	20	2639041	2644865	-	IDH3B	23710	12	10365435	10375727	13	5	17775	2.6281	0.0042927
55709	11	47593749	47600567	-	KBTBD4	79781	2	237232790	237416178	206	14	17775	2.6178	0.0044244
4154	3	151962120	152183569	+	MBNL1	197131	15	43235095	43398286	45	6	17775	2.6143	0.0044705
2205	1	159253678	159278014	+	FCER1A	2205	1	159253678	159278014	48	8	17775	2.6093	0.0045359
1318	9	115913238	115926422	+	SLC31A2	3976	22	30636436	30642840	4	2	17775	2.608	0.0045531
122945	14	77859827	77890225	-	NOXRED1	64901	5	170288880	170727454	414	11	17775	2.6068	0.0045702
5522	4	6322305	6565327	-	PPP2R2C	5685	15	78832747	78841562	18	2	17775	2.6055	0.0045865
8833	3	155588325	155657150	+	GMPS	9677	15	43825660	43882451	21	3	17775	2.6042	0.004605
4814	9	95883771	95896570	-	NINJ1	23786	22	18111621	18213621	191	13	17775	2.6036	0.004613
85480	5	110405778	110413722	+	TSLP	9423	17	8924859	9147317	466	50	17775	2.603	0.0046201
23534	7	128594234	128695227	-	TNPO3	23403	19	46213887	46234151	5	2	17775	2.598	0.0046879
2909	19	47421824	47508334	+	ARHGAP35	9221	10	103911933	103923627	8	2	17775	2.5973	0.0046983
3899	2	100162326	100759037	-	AFF3	5970	11	65421067	65430443	9	3	17775	2.596	0.0047159
2554	5	161274197	161326965	+	GABRA1	30009	17	45810610	45823485	24	5	17775	2.594	0.0047428
5209	10	6186843	6277508	+	PFKFB3	6868	2	9629392	9695917	93	7	17775	2.5933	0.0047526
2647	12	56109818	56113491	+	BLOC1S1	132671	4	52917578	52963461	25	4	17775	2.5928	0.0047599
115811	12	113633246	113659086	-	IQCD	152485	4	146681874	146859607	180	24	17775	2.5892	0.0048097
6549	2	103236166	103327809	+	SLC9A2	89792	11	65808236	65816651	12	2	17775	2.5877	0.0048311
4090	5	135468536	135518422	+	SMAD5	9618	17	27071023	27077976	3	1	17775	2.5828	0.0049005
7846	12	49578578	49583107	-	TUBA1A	389197	4	5899318	5992175	304	38	17775	2.5812	0.0049222
148304	1	209955662	209957890	-	C1orf74	148304	1	209955662	209957890	2	1	17775	2.581	0.0049253
386618	13	45766988	45775175	-	KCTD4	3673	5	52285156	52390609	305	20	17775	2.5784	0.0049636
6510	19	47263587	47292280	-	SLC1A5	8861	10	103866315	103880210	12	5	17775	2.5774	0.0049772
54059	21	47706250	47733020	+	YBEY	9733	12	108915991	108955165	97	8	17775	2.5755	0.0050048
2897	21	30909254	31312282	-	GRIK1	256710	12	75727550	75764170	46	5	17775	2.5748	0.0050144
3981	13	108859790	108870716	-	LIG4	7518	5	82373317	82649579	439	20	17775	2.5712	0.005068
128338	1	111659954	111682838	-	DRAM2	128338	1	111659954	111682838	35	5	17775	2.5697	0.0050897
2580	4	843065	926174	-	GAK	9399	15	74275559	74286963	17	5	17775	2.5634	0.0051831
60686	14	23456110	23479375	-	C14orf93	6643	5	122110691	122170234	155	17	17775	2.5604	0.0052275
26287	10	99332256	99343641	+	ANKRD2	926	2	87042460	87089047	42	4	17775	2.5575	0.0052714
101928548	4	1193923	1195046	-	LOC101928548	10620	15	74833518	74890472	52	3	17775	2.5558	0.0052971
90321	19	52772824	52795979	+	ZNF766	282974	10	133996038	134145377	197	18	17775	2.5546	0.0053153
401548	9	115511911	115637267	+	SNX30	29796	22	30163358	30166402	4	2	17775	2.5534	0.0053344
83743	19	48949030	48957164	+	GRWD1	79991	10	105637316	105678045	72	7	17775	2.5527	0.0053447
63875	11	6701616	6704632	-	MRPL17	129450	2	200793634	200820459	30	6	17775	2.5526	0.0053464
5806	3	157154580	157161417	+	PTX3	10169	15	44069294	44088287	9	2	17775	2.5513	0.0053655
10106	12	58213710	58240747	-	CTDSP2	9508	4	73146686	73434516	117	9	17775	2.5439	0.0054816
79031	2	101179418	101193201	+	PDCL3	5017	11	65554505	65564690	18	4	17775	2.5421	0.00551
4641	17	1367480	1396001	-	MYO1C	7472	7	116916685	116963343	43	10	17775	2.5397	0.005548
219699	10	72972292	73062635	+	UNC5B	57223	2	55774428	55844860	149	16	17775	2.5387	0.0055632
11251	11	60618398	60623444	-	PTGDR2	84077	3	14716606	14814543	132	18	17775	2.5352	0.0056185
23378	11	6621144	6624884	-	RRP8	92935	2	198570028	198573114	1	1	17775	2.5346	0.005628
23355	3	184529925	184770402	+	VPS8	51065	15	63445539	63449741	15	3	17775	2.5342	0.0056355
3061	1	32083290	32093214	+	HCRTR1	3061	1	32083290	32093214	19	3	17775	2.5331	0.0056522
10296	4	1283642	1333925	+	MAEA	80153	15	74922899	74988386	29	4	17775	2.5325	0.0056624
83734	5	81267844	81551958	+	ATG10	9744	17	7239848	7254797	6	2	17775	2.5295	0.0057106
5136	2	183004762	183387572	-	PDE1A	4322	11	102813721	102826463	25	5	17775	2.5294	0.0057128
100505478	9	117428714	117444369	-	LOC100505478	50487	22	31530793	31536469	11	6	17775	2.5276	0.0057427
9997	22	50961997	50964868	-	SCO2	3839	13	50273443	50367057	205	22	17775	2.5253	0.0057794
23228	3	16974582	17132098	+	PLCL2	84945	13	108870763	108886603	26	4	17775	2.5252	0.0057812
2027	17	4853404	4860426	+	ENO3	84928	7	129804555	129845338	59	9	17775	2.5237	0.0058056
5082	9	125580376	125590935	-	PDCL	4627	22	36677323	36784107	73	12	17775	2.5228	0.0058211
65268	9	95946437	96082854	+	WNK2	637	22	18216906	18257431	37	7	17775	2.5171	0.0059157
57683	2	207139523	207179162	+	ZDBF2	10632	11	118272104	118280562	10	3	17775	2.5158	0.0059375
55183	2	152266397	152333860	+	RIF1	51642	11	73498917	73575656	218	16	17775	2.5153	0.0059469
79643	17	78965641	78973933	+	CHMP6	203238	9	15552872	15971897	465	8	17775	2.5099	0.006038
1175	19	47341423	47354203	-	AP2S1	23082	10	103892787	103910090	8	3	17775	2.5084	0.0060639
22897	11	117184792	117283982	+	CEP164	2932	3	119540800	119813264	259	14	17775	2.5066	0.0060944
80216	4	113218480	113363774	+	ALPK1	115509	16	30613879	30622096	1	1	17775	2.5051	0.006121
285600	5	93486556	93954309	-	KIAA0825	6462	17	7517382	7536700	27	6	17775	2.5036	0.006147
6138	3	23958295	23965187	+	RPL15	10426	13	113139319	113242494	172	9	17775	2.5026	0.0061634
148022	19	4815936	4831754	-	TICAM1	23245	9	119187504	120177317	2229	129	17775	2.5017	0.0061803
374955	1	16722101	16763919	-	SPATA21	374955	1	16722101	16763919	37	6	17775	2.4953	0.0062932
23251	15	79724858	79764642	+	KIAA1024	3908	6	129204286	129837711	953	53	17775	2.4943	0.0063101
6539	12	299243	323740	-	SLC6A12	7029	3	141663270	141868386	486	15	17775	2.4925	0.0063419
10300	16	57769623	57791162	+	KATNB1	26053	7	69063905	70257885	1679	71	17775	2.4878	0.006427
84258	19	51125234	51143092	-	SYT3	387715	10	124214179	124216868	16	3	17775	2.4867	0.0064476
7483	1	228109165	228135676	-	WNT9A	7483	1	228109165	228135676	40	3	17775	2.4852	0.0064731
5865	1	52373628	52456436	-	RAB3B	5865	1	52373628	52456436	85	12	17775	2.4842	0.0064921
9957	4	11399988	11431255	-	HS3ST1	342125	15	81624760	81666418	86	9	17775	2.482	0.0065317
1487	4	1205228	1242908	-	CTBP1	1198	15	74898327	74922542	19	3	17775	2.4809	0.0065517
1084	19	42300522	42315591	+	CEACAM3	3433	10	91061706	91069033	8	4	17775	2.4806	0.006558
5801	12	71031853	71314584	-	PTPRR	2250	4	81187742	81212171	41	5	17775	2.4751	0.0066608
5069	9	118916071	119164600	+	PAPPA	4733	22	31795539	31830172	42	6	17775	2.4722	0.0067141
166968	5	56215429	56247957	-	MIER3	10594	17	1553923	1588176	68	6	17775	2.4711	0.0067345
4802	1	41157242	41237275	+	NFYC	4802	1	41157242	41237275	139	11	17775	2.4612	0.0069246
6886	1	47681962	47697938	-	TAL1	6886	1	47681962	47697938	21	4	17775	2.4603	0.0069414
554235	19	51014857	51018689	-	ASPDH	118663	10	124030811	124097676	178	18	17775	2.4573	0.0069995
130827	2	103378490	103450948	+	TMEM182	55690	11	65837747	66012218	184	12	17775	2.4567	0.0070106
10474	3	9821648	9834695	-	TADA3	170622	13	76099350	76111991	26	6	17775	2.4552	0.00704
91664	19	53837002	53858122	+	ZNF845	60626	11	207499	215113	13	4	17775	2.4551	0.0070428
57464	7	129074274	129128240	+	STRIP2	1762	19	46286205	46296060	10	3	17775	2.4546	0.0070515
10629	11	62538775	62554814	+	TAF6L	27303	3	29322351	30051886	1877	119	17775	2.4523	0.0070974
10901	14	24422944	24438488	+	DHRS4	337876	5	129240389	129522327	282	13	17775	2.452	0.0071042
2262	13	92050935	93519490	+	GPC5	51426	5	74807657	74895646	97	10	17775	2.4509	0.0071253
3150	21	40714241	40721047	-	HMGN1	120935	12	96260826	96336428	215	30	17775	2.4506	0.0071305
26147	9	123617929	123657168	-	PHF19	150297	22	32544993	32555510	23	6	17775	2.4467	0.0072095
6059	4	146019156	146050676	+	ABCE1	9709	16	56965974	56977793	23	4	17775	2.4442	0.0072578
7371	1	165796732	165880855	+	UCK2	7371	1	165796732	165880855	95	12	17775	2.4407	0.00733
29986	14	21467414	21470034	+	SLC39A2	6728	5	112196885	112228776	67	6	17775	2.4397	0.0073496
57613	12	13197300	13236383	+	KIAA1467	1857	3	183873099	183891314	22	7	17775	2.4374	0.0073973
203197	9	117373706	117408703	+	C9orf91	27124	22	31518893	31530683	15	4	17775	2.4373	0.0073981
51281	2	241418839	241500472	-	ANKMY1	10536	12	6937572	6949018	21	4	17775	2.4358	0.0074287
5874	18	52385097	52562747	+	RAB27B	1164	9	91926113	91931618	12	5	17775	2.4357	0.007431
374879	19	9404246	9420390	-	ZNF699	25792	9	130928344	130966662	31	4	17775	2.4355	0.0074351
54811	19	9759330	9785776	-	ZNF562	4957	9	131217434	131263571	11	1	17775	2.4346	0.0074542
2915	11	88237256	88796846	-	GRM5	26018	3	66429221	66551446	138	15	17775	2.4339	0.0074679
201780	4	48485360	48491541	+	SLC10A4	3049	16	230333	231178	1	1	17775	2.4323	0.007502
401388	7	96110938	96132835	-	C7orf76	84911	19	37096207	37119499	24	4	17775	2.4318	0.0075125
10949	5	137087073	137090039	-	HNRNPA0	147015	17	27224799	27230089	4	1	17775	2.4287	0.0075759
285315	3	155480401	155524076	-	C3orf33	7158	15	43695262	43802707	130	8	17775	2.4282	0.0075871
158	22	40742504	40762577	+	ADSL	6541	13	30083551	30169825	114	11	17775	2.4267	0.0076181
83707	11	63991271	63993726	-	TRPT1	3680	3	37493813	37861281	668	55	17775	2.4265	0.0076227
201798	4	153689837	153700916	-	TIGD4	79650	16	58033450	58055527	7	2	17775	2.4265	0.0076231
57864	9	115641200	115653193	-	SLC46A2	84164	22	30184597	30234293	91	10	17775	2.4242	0.0076717
285605	5	118172569	118324240	-	DTWD2	64518	17	15207129	15244958	87	11	17775	2.4202	0.0077564
284996	2	101887681	101925178	-	RNF149	30008	11	65633912	65640405	6	1	17775	2.416	0.0078454
26538	19	15838834	15839862	+	OR10H2	114131	10	5406976	5416169	20	3	17775	2.4154	0.0078591
5688	20	60711783	60718514	-	PSMA7	196403	12	57998110	58003585	3	1	17775	2.415	0.0078684
352999	6	127898319	127912963	+	C6orf58	6318	18	61304493	61311502	3	1	17775	2.4143	0.0078819
25777	22	39130719	39162338	-	SUN2	9107	13	25820339	25861704	34	3	17775	2.4138	0.0078927
25790	1	159842150	159869992	-	CFAP45	25790	1	159842150	159869992	37	5	17775	2.4137	0.0078955
9727	16	475649	572485	+	RAB11FIP3	8871	6	158402888	158520208	280	26	17775	2.4103	0.0079693
553115	1	32095463	32110838	-	PEF1	553115	1	32095463	32110838	16	2	17775	2.4075	0.0080304
101929304	16	12664049	12668144	+	LOC101929304	2115	7	13930854	14031050	208	29	17775	2.4007	0.0081825
6519	2	44502597	44547963	+	SLC3A1	4607	11	47352957	47374253	25	6	17775	2.3924	0.0083696
158471	9	79226292	79521136	-	PRUNE2	89765	21	43892596	43916417	36	9	17775	2.3912	0.0083965
7294	4	48068410	48136273	-	TXK	79622	16	103829	107669	1	1	17775	2.3884	0.008462
54058	21	47720344	47743813	-	C21orf58	23479	12	108955239	108963160	16	4	17775	2.386	0.0085172
403312	11	125365104	125366769	+	LOC403312	27031	3	132399453	132441303	57	10	17775	2.3837	0.0085695
10226	19	4838346	4867780	-	PLIN3	22954	9	119360147	119463579	176	14	17775	2.3814	0.0086233
115761	13	50202435	50208008	+	ARL11	115827	5	57877950	58155221	638	43	17775	2.381	0.0086334
8538	11	129245879	129322174	+	BARX2	22808	3	138066490	138124377	58	4	17775	2.3796	0.0086653
23408	6	13574506	13615390	+	SIRT5	5175	17	62396775	62404856	13	3	17775	2.3773	0.0087209
23122	3	33537737	33759705	-	CLASP2	55644	14	20915207	20923267	25	3	17775	2.3772	0.0087232
808	19	47104512	47114039	+	CALM3	6468	10	103370421	103455345	80	9	17775	2.371	0.00887
55800	11	123499895	123525315	-	SCN3B	166348	3	127634075	127706514	112	13	17775	2.3697	0.0089005
6415	19	48281842	48287939	+	SEPW1	118980	10	104474298	104498947	28	7	17775	2.3678	0.008946
115123	5	126203406	126366500	-	2023-03-03	201163	17	17115523	17140502	58	9	17775	2.3675	0.0089546
400986	2	96516914	96658068	-	ANKRD36C	55867	11	64323098	64339002	14	1	17775	2.3595	0.0091492
57447	14	21484922	21539098	-	NDRG2	7905	5	112212081	112258339	104	7	17775	2.3591	0.00916
26648	19	9361720	9362739	+	OR7E24	79095	9	130922539	130926207	3	1	17775	2.3517	0.0093433
23120	5	159990127	160279219	-	ATP10B	9520	17	45600316	45700642	66	7	17775	2.3492	0.0094076
6608	7	128828713	128853386	+	SMO	147912	19	46268043	46272497	3	1	17775	2.3488	0.0094174
85476	3	158362286	158410361	+	GFM1	84978	15	44162962	44487429	129	11	17775	2.3468	0.0094686
23779	22	45148438	45258664	+	ARHGAP8	144811	13	44453420	44468068	38	7	17775	2.345	0.009513
27042	1	210001312	210030910	+	DIEXF	27042	1	210001312	210030910	73	8	17775	2.3447	0.0095223
6137	16	89613324	89633237	+	RPL13	10466	7	106842189	107204959	433	11	17775	2.3434	0.009555
10955	20	43124864	43150726	-	SERINC3	3854	12	52840435	52845910	7	2	17775	2.341	0.0096154
338755	11	6789238	6790188	-	OR2AG2	79568	2	200820040	200828848	11	4	17775	2.3405	0.0096284
83394	17	6354583	6459877	-	PITPNM3	55281	7	134832766	134850967	40	3	17775	2.3403	0.0096335
129450	2	200793634	200820459	-	TYW5	255239	11	113258513	113271140	30	5	17775	2.3402	0.009638
1618	3	16628299	16647006	-	DAZL	3981	13	108859790	108870716	9	3	17775	2.3383	0.0096866
7321	10	60094739	60130513	+	UBE2D1	91461	2	42275161	42285668	23	3	17775	2.3378	0.0096999
283899	16	30007485	30017112	+	INO80E	64224	7	35672269	35734772	99	10	17775	2.3351	0.0097701
126069	19	11909391	11919470	+	ZNF491	29989	9	136080666	136084714	4	2	17775	2.334	0.0097984
6165	3	197677023	197682722	+	RPL35A	585	15	72978520	73030817	62	9	17775	2.3326	0.0098342
51086	1	74701071	75010116	+	TNNI3K	51086	1	74701071	75010116	231	29	17775	2.3292	0.0099249
54455	1	16573339	16678965	-	FBXO42	54455	1	16573339	16678965	100	4	17775	2.3288	0.0099336
57111	1	156030966	156040295	+	RAB25	57111	1	156030966	156040295	1	1	17775	2.3283	0.009949
8817	5	170846667	170884630	+	FGF18	3219	17	46698518	46703835	12	4	17775	2.3273	0.0099734
2638	4	72607410	72671237	-	GC	6345	16	4239375	4292081	83	11	17775	2.3264	0.0099997
84734	1	32712818	32714461	+	FAM167B	84734	1	32712818	32714461	1	1	17775	2.3245	0.01005
79695	9	101569981	101612363	+	GALNT12	7332	22	21903736	21978323	20	1	17775	2.3241	0.01006
9631	5	37291735	37371228	-	NUP155	79791	16	87362942	87425708	77	13	17775	2.3222	0.01011
729648	19	9800189	9811493	-	ZNF812	2733	9	131266971	131304580	14	1	17775	2.3206	0.010155
56952	10	25137536	25242680	-	PRTFDC1	10890	2	26256729	26360323	90	4	17775	2.3186	0.010207
23546	19	48867559	48879634	+	SYNGR4	119395	10	105232561	105238997	6	2	17775	2.3186	0.010207
5062	3	196466728	196559518	+	PAK2	10002	15	72102888	72110600	9	2	17775	2.3142	0.010328
11082	5	54273695	54281414	-	ESM1	55275	17	411908	618096	329	20	17775	2.3107	0.010425
100287482	7	129142320	129152773	+	SMKR1	81492	19	46298968	46318605	35	6	17775	2.3105	0.01043
57561	5	90664541	90679149	-	ARRDC3	9526	17	7486965	7491530	5	3	17775	2.3088	0.010479
11235	3	167401692	167452693	-	PDCD10	399694	15	49115934	49255641	189	29	17775	2.3072	0.010522
3566	16	27325161	27376099	+	IL4R	358	7	30951415	30965131	8	2	17775	2.3071	0.010525
9499	5	137203536	137223540	+	MYOT	57649	17	27232264	27278622	17	2	17775	2.3052	0.010577
23526	19	1065922	1086627	+	HMHA1	2218	9	108320411	108403399	65	9	17775	2.3049	0.010587
5715	12	122326637	122355771	+	PSMD9	6307	4	166248818	166264316	38	8	17775	2.3042	0.010605
158038	9	27948084	29212998	-	LINGO2	55251	20	62887048	62907583	7	2	17775	2.3038	0.010617
54478	17	6347735	6354385	+	FAM64A	340351	7	134671259	134820530	223	10	17775	2.2998	0.010729
79603	19	8274217	8327305	+	CERS4	4010	9	129376722	129463311	112	17	17775	2.2982	0.010774
1445	15	75074425	75095539	+	CSK	221294	6	116421999	116566853	262	19	17775	2.297	0.010809
51364	3	50378537	50383459	-	ZMYND10	5732	14	52781016	52795324	21	5	17775	2.2967	0.010818
728858	12	27233990	27235455	-	C12orf71	93109	3	194308402	194354150	145	14	17775	2.2952	0.01086
205564	3	196594727	196661585	+	SENP5	4649	15	72114632	72410440	282	15	17775	2.2924	0.010941
89778	18	61370194	61391123	+	SERPINB11	5727	9	98205264	98279247	99	8	17775	2.2908	0.010988
25926	17	65713949	65740319	+	NOL11	114	8	131792546	132053012	687	56	17775	2.2888	0.011045
10716	2	162272620	162282381	+	TBR1	25987	11	76493357	76509198	20	3	17775	2.2882	0.011063
91137	5	110073837	110100857	+	SLC25A46	23533	17	8782233	8869029	87	17	17775	2.2862	0.011123
65012	12	58013693	58019934	+	SLC26A10	58503	4	71263599	71275914	33	8	17775	2.2859	0.011131
349565	3	139279022	139396885	-	NMNAT3	161742	15	38544925	38649450	142	13	17775	2.2854	0.011143
154791	7	139025196	139031065	+	C7orf55	55260	19	48835613	48867489	82	10	17775	2.2853	0.011148
286006	7	112120908	112130943	+	LSMEM1	126298	19	44088519	44100287	3	1	17775	2.2814	0.011264
2041	7	143088205	143105985	-	EPHA1	6205	19	49999622	50002969	6	1	17775	2.2788	0.011338
644994	5	171212819	171218129	+	SMIM23	101060400	17	46712166	46724875	30	6	17775	2.2777	0.011372
166647	4	22388997	22517677	-	ADGRA3	123624	15	86623137	87572283	2409	115	17775	2.273	0.011513
2068	19	45854649	45873845	-	ERCC2	84171	10	100007443	100028007	30	3	17775	2.2707	0.011583
3932	1	32716840	32751766	+	LCK	3932	1	32716840	32751766	7	2	17775	2.2706	0.011585
9933	9	2804152	2844130	-	KIAA0020	51507	20	55043641	55093942	53	3	17775	2.2691	0.011631
121504	12	14920933	14924093	-	HIST4H4	5708	3	184016886	184026842	11	4	17775	2.2677	0.011673
374875	19	5680776	5688534	+	HSD11B1L	727	9	123714613	123812554	150	14	17775	2.2657	0.011735
10961	12	112451152	112461024	+	ERP29	84640	4	144106070	144143141	54	5	17775	2.2649	0.01176
94233	10	88414314	88426217	+	OPN4	84693	2	71336806	71357394	50	4	17775	2.2626	0.011829
6095	15	60780483	61521502	-	RORA	51167	6	84569370	84670146	105	3	17775	2.2622	0.011841
55507	12	13093407	13106828	-	GPRC5D	285242	3	183814852	183824783	13	4	17775	2.2606	0.011892
4241	3	196728611	196756687	-	MFI2	5315	15	72491370	72523901	41	8	17775	2.2558	0.012043
79664	15	60711808	60771359	-	ICE2	134701	6	84562985	84567234	10	1	17775	2.2556	0.012047
5452	19	42590262	42636625	-	POU2F2	387700	10	91190051	91295497	196	28	17775	2.255	0.012066
26225	2	152657480	152685009	-	ARL5A	80227	11	73587744	73638781	110	12	17775	2.248	0.012287
23498	2	42994229	43019753	-	HAAO	2147	11	46740743	46761056	35	5	17775	2.2472	0.012314
51115	8	87479627	87526567	-	RMDN1	8530	20	24929866	24940564	45	5	17775	2.2468	0.012327
1994	19	8023457	8070529	-	ELAVL1	79109	9	128199673	128469513	244	15	17775	2.2464	0.012338
497189	5	134784558	134788089	-	TIFAB	10615	17	26904583	26926056	1	1	17775	2.2439	0.01242
192668	2	10196926	10220538	-	CYS1	6764	11	8714899	8932498	387	22	17775	2.2421	0.012478
1062	4	104026963	104119566	-	CENPE	162083	16	27078219	27080487	1	1	17775	2.242	0.01248
8821	4	142949181	143767604	-	INPP4B	4502	16	56642478	56643409	1	1	17775	2.2405	0.01253
64968	21	35445823	35515334	+	MRPS6	490	12	89981826	90103130	82	12	17775	2.2404	0.012533
8895	8	87526656	87573726	+	CPNE3	57136	20	24943566	24973610	68	6	17775	2.2401	0.012541
54103	7	76940068	77045719	-	GSAP	5184	19	33877855	34012799	429	28	17775	2.2368	0.012649
56034	4	157682763	157892546	-	PDGFC	146223	16	66648653	66730610	127	7	17775	2.2348	0.012714
283189	11	56510304	56511287	-	OR9G4	51185	3	3191317	3221401	68	10	17775	2.2316	0.01282
140612	19	57050317	57068170	+	ZFP28	390038	11	4660945	4662068	5	2	17775	2.2303	0.012864
151636	3	122283085	122294050	+	DTX3L	145258	14	95234560	95236499	3	1	17775	2.2295	0.012889
83445	12	13236471	13256659	-	GSG1	1173	3	183892634	183901879	14	4	17775	2.2285	0.012923
79674	3	156977531	157221415	-	VEPH1	80237	15	44064798	44069502	2	1	17775	2.2271	0.01297
26050	13	88323931	88331871	+	SLITRK5	10087	5	74666928	74807806	162	13	17775	2.226	0.013008
129521	2	101086944	101099742	+	NMS	91056	11	65541369	65548062	7	2	17775	2.2247	0.013051
151011	2	110300372	110371783	-	2023-09-10	10432	11	66384053	66397405	5	2	17775	2.2245	0.013058
81617	13	49882786	50018221	-	CAB39L	65056	5	56469676	56560506	94	9	17775	2.2233	0.013098
79095	9	130922539	130926207	+	C9orf16	23467	22	39214456	39240017	40	5	17775	2.2232	0.0131
1739	3	196769431	197026171	-	DLG1	56965	15	72533522	72564885	46	7	17775	2.2231	0.013106
2162	6	6144311	6320924	-	F13A1	762	17	58227302	58236907	1	1	17775	2.222	0.01314
892	6	99990263	100016849	-	CCNC	147407	18	29339659	29340843	1	1	17775	2.2218	0.01315
23291	5	171288553	171433877	-	FBXW11	360205	17	46800542	46802119	1	1	17775	2.2209	0.01318
8886	2	118572255	118589953	+	DDX18	222	11	67429633	67448685	12	2	17775	2.2167	0.013322
167	6	49801970	49844809	-	CRISP1	124583	17	76987798	77005899	51	9	17775	2.2139	0.013417
56953	17	17206680	17250977	+	NT5M	63917	7	151722774	151819427	61	1	17775	2.2134	0.013434
10048	6	13621730	13711796	-	RANBP9	1655	17	62494374	62503042	6	1	17775	2.2124	0.013468
256691	9	72658435	72841899	+	MAMDC2	150082	21	40777770	40817676	73	5	17775	2.2066	0.01367
64919	14	99635624	99738514	-	BCL11B	81786	5	180620924	180632293	28	4	17775	2.2063	0.01368
645843	3	152057487	152058779	-	TMEM14E	80021	15	43425722	43477342	8	4	17775	2.2052	0.01372
26499	14	67853700	67878828	-	PLEK2	389337	5	148961064	149014531	146	14	17775	2.2044	0.013747
9851	17	6481645	6545066	-	KIAA0753	78996	7	134850532	134855578	13	2	17775	2.204	0.013761
9951	16	25703347	26149009	+	HS3ST4	2617	7	30634181	30673649	69	7	17775	2.2034	0.013782
4065	2	160659866	160761267	-	LY75	7405	11	75526212	75855282	313	9	17775	2.2023	0.013821
5991	9	3218297	3525992	-	RFX3	140687	20	55066548	55100981	42	2	17775	2.2016	0.013847
54148	21	26957968	26979801	-	MRPL39	27345	12	70760062	70828072	184	24	17775	2.2014	0.013854
55213	13	50106082	50159742	-	RCBTB1	202309	5	57787262	57792185	4	2	17775	2.2002	0.013896
147923	19	37569319	37621221	+	ZNF420	1305	10	71561644	71718904	327	58	17775	2.2	0.013903
59082	11	105008448	105010461	-	CARD18	50939	3	100941390	101039419	113	7	17775	2.1991	0.013935
100507096	4	107279340	107288592	-	GIMD1	26471	16	28548662	28550495	1	1	17775	2.1978	0.01398
1511	14	25042724	25045466	-	CTSG	51128	5	133936839	133968533	7	2	17775	2.1978	0.013982
92610	4	113196782	113207059	-	TIFA	146540	16	30591994	30597092	2	1	17775	2.1947	0.014092
3679	12	56078352	56109821	-	ITGA7	6443	4	52885752	52904485	2	1	17775	2.1922	0.014183
390616	15	79575146	79590581	+	ANKRD34C	387357	6	128029339	128239776	278	21	17775	2.1898	0.014268
10417	4	1160720	1202750	-	SPON2	84993	15	74738318	74753545	16	2	17775	2.1896	0.014278
84206	15	82334119	82338484	-	MEX3B	134860	6	132859427	132860475	2	1	17775	2.1894	0.014285
26091	10	69681656	69835103	-	HERC4	90423	2	46738986	46769551	78	13	17775	2.1892	0.01429
51106	6	155574495	155635631	-	TFB1M	6455	19	4360364	4400565	6	2	17775	2.1881	0.01433
55615	22	45064427	45133561	+	PRR5	55068	13	43787335	44361116	961	58	17775	2.1866	0.014387
162966	19	53268747	53290034	-	ZNF600	101	10	135075920	135090489	1	1	17775	2.1848	0.01445
341416	12	55845998	55846936	+	OR6C2	54940	4	48832599	48863834	22	3	17775	2.1834	0.014501
3753	21	35790910	35884573	-	KCNE1	4060	12	91497232	91505542	19	2	17775	2.1833	0.014505
64344	19	46800303	46846690	+	HIF3A	81621	10	102820999	102827888	6	3	17775	2.1825	0.014534
79155	4	2743387	2758103	-	TNIP2	257364	15	75941348	75950968	4	1	17775	2.1825	0.014535
1955	9	123363196	123476765	-	MEGF9	25775	22	32329507	32341336	27	7	17775	2.1824	0.014542
54039	21	47268023	47362368	+	PCBP3	121551	12	107712197	108053419	616	52	17775	2.182	0.014555
55732	1	169763224	169822229	+	C1orf112	55732	1	169763224	169822229	160	14	17775	2.1819	0.01456
9669	2	99953821	100016728	+	EIF5B	399909	11	65383686	65404910	14	4	17775	2.1819	0.01456
4548	1	236958581	237067281	+	MTR	4548	1	236958581	237067281	153	10	17775	2.1807	0.014601
10612	11	6469843	6495689	-	TRIM3	3336	2	198364721	198368187	1	1	17775	2.1786	0.01468
201627	3	57611181	57678816	-	DENND6A	7597	14	64916285	64970656	86	8	17775	2.1773	0.014729
322	11	6416355	6440644	-	APBB1	80219	2	198318231	198339851	9	2	17775	2.1771	0.014735
153364	5	89754020	89770585	-	MBLAC2	8741	17	7461609	7464925	4	2	17775	2.177	0.01474
113612	4	108852716	108874617	+	CYP2U1	23475	16	29690334	29709324	8	3	17775	2.1728	0.014896
133957	5	204875	218333	-	CCDC127	7567	16	71507976	71598992	97	13	17775	2.1716	0.014943
51277	2	25166505	25194963	-	DNAJC27	7166	11	18042084	18062354	23	3	17775	2.1709	0.014971
10219	12	9142137	9163343	+	KLRG1	2122	3	168801287	169381563	1172	92	17775	2.1706	0.01498
2012	12	13349602	13369708	+	EMP1	55324	3	183903863	183911795	16	4	17775	2.1697	0.015014
55454	10	43633893	43680756	+	CSGALNACT2	55006	2	29072687	29093175	19	3	17775	2.1677	0.015091
8642	11	6642556	6685320	-	DCHS1	205327	2	200775979	200792996	29	7	17775	2.1647	0.015207
6687	16	89574802	89624174	+	SPG7	26959	7	106809406	106842974	32	3	17775	2.1643	0.015222
221687	6	13924677	13980240	+	RNF182	64750	17	62538400	62658386	37	2	17775	2.1592	0.015419
91408	1	52521857	52556388	+	BTF3L4	91408	1	52521857	52556388	22	4	17775	2.1591	0.01542
81327	11	55110677	55111663	+	OR4A16	51665	2	239335382	239360891	76	9	17775	2.158	0.015465
79750	3	21459911	22414132	-	ZNF385D	55608	13	111530887	111567454	71	6	17775	2.1574	0.015486
440292	15	78233745	78245144	-	LOC440292	5570	6	122793062	123047518	400	30	17775	2.1548	0.01559
344387	2	39405688	39471114	-	CDKL4	9409	11	45931220	45939674	4	1	17775	2.1544	0.015603
83987	19	46913586	46916919	-	CCDC8	10660	10	102986733	102989954	1	1	17775	2.153	0.01566
6492	6	100832891	100912805	-	SIM1	51444	18	29671818	29711524	53	8	17775	2.1504	0.01576
7378	7	48128355	48148330	+	UPP1	9244	19	18704035	18717660	24	4	17775	2.1503	0.015765
79646	5	167982628	168006614	-	PANK3	80279	17	46047894	46059152	27	5	17775	2.1498	0.015784
66035	22	24199059	24227738	+	SLC2A11	4842	12	117645921	117799607	311	27	17775	2.1494	0.015803
1939	1	206764974	206785904	-	EIF2D	1939	1	206764974	206785904	36	6	17775	2.1461	0.015932
51455	2	100016938	100106480	-	REV1	6494	11	65405578	65418391	12	3	17775	2.1447	0.01599
10089	11	65360326	65363467	-	KCNK7	285343	3	44379574	44450940	76	6	17775	2.1419	0.016101
256471	4	128838960	128887185	-	MFSD8	29117	16	50352929	50402845	74	8	17775	2.1403	0.016164
25996	11	114310108	114321001	+	REXO2	26137	3	114033348	114866132	948	73	17775	2.1396	0.016195
22916	3	196662273	196669464	-	NCBP2	123228	15	72406599	72433311	25	6	17775	2.1387	0.016231
51193	3	179041551	179053325	+	ZNF639	440279	15	54270557	54920806	1902	94	17775	2.1384	0.016241
8491	2	39476407	39664453	-	MAP4K3	120071	11	45943172	45950647	3	1	17775	2.1373	0.016286
8557	17	37821599	37822807	+	TCAP	8973	8	42607763	42623929	24	4	17775	2.1354	0.016364
57018	3	156864291	156878482	-	CCNL1	2923	15	44038326	44064804	16	2	17775	2.1318	0.016513
203069	8	23145442	23153792	+	R3HCC1	89887	19	55987699	55995854	7	2	17775	2.1307	0.016557
7098	4	186990309	187006252	+	TLR3	55308	16	70380764	70407286	12	2	17775	2.1306	0.016559
7638	19	44455375	44471752	+	ZNF221	1558	10	96796529	96829255	100	12	17775	2.1302	0.016576
5912	3	152880001	152888413	+	RAP2B	2038	15	43489425	43513323	4	2	17775	2.1294	0.016611
4752	13	52706779	52733996	-	NEK3	11174	5	64444563	64777704	525	28	17775	2.1291	0.016624
6094	11	62380213	62382592	+	ROM1	9975	3	23986751	24022109	66	10	17775	2.1256	0.016768
1306	9	101705995	101833074	+	COL15A1	150223	22	21982378	21999017	2	1	17775	2.1233	0.016864
11198	14	21819631	21852425	-	SUPT16H	56929	5	114856605	114880591	18	5	17775	2.1229	0.016882
9469	10	73724120	73773322	+	CHST3	53335	2	60678302	60780633	115	22	17775	2.1226	0.016896
5494	14	60712470	60765805	+	PPM1A	81848	5	141689992	141704620	9	3	17775	2.1204	0.016988
81575	12	12878851	12944400	+	APOLD1	10057	3	183637722	183735803	164	14	17775	2.1189	0.017051
5721	14	24612574	24615855	-	PSME2	1437	5	131409485	131411863	3	1	17775	2.1185	0.017065
5092	10	72642037	72648541	-	PCBD1	112942	2	55746740	55772216	46	10	17775	2.1184	0.017071
219854	11	124964266	124981659	-	TMEM218	84129	3	132276982	132378975	110	12	17775	2.1171	0.017126
54854	19	49103857	49118098	-	FAM83E	119392	10	105880059	105886143	11	2	17775	2.1155	0.017194
140947	5	134779904	134783038	-	DCANP1	94005	17	26880405	26898887	3	1	17775	2.1135	0.01728
9552	17	4862521	4871132	-	SPAG7	136263	7	129839317	129856684	20	5	17775	2.1126	0.017316
196410	12	56075330	56078395	+	METTL7B	339977	4	52859806	52886477	4	2	17775	2.1126	0.017317
8536	3	9799029	9811676	-	CAMK1	9882	13	75858809	76056782	314	40	17775	2.1124	0.017324
55186	3	140660662	140698785	+	SLC25A36	400359	15	38988799	38992239	13	3	17775	2.1118	0.017352
5979	10	43572517	43625799	+	RET	245711	2	29033462	29073476	32	5	17775	2.1108	0.017394
100129385	9	16203933	16276311	-	C9orf92	11047	20	60877112	60884206	4	1	17775	2.1106	0.017405
6294	19	5623046	5668489	+	SAFB	26147	9	123617929	123657168	46	6	17775	2.1105	0.017409
145482	14	74318534	74352168	+	PTGR2	26762	5	156455989	156486130	104	15	17775	2.107	0.017559
117247	6	111408728	111544608	+	SLC16A10	201501	18	45553043	45935793	784	101	17775	2.1066	0.017577
2904	12	13713684	14133022	-	GRIN2B	90113	3	183948317	183960117	17	3	17775	2.1056	0.017621
6404	12	109015671	109027735	-	SELPLG	84162	4	123073488	123283914	198	18	17775	2.1041	0.017684
23245	9	119187504	120177317	-	ASTN2	56478	22	31835345	31885936	84	13	17775	2.1041	0.017685
643802	16	53403274	53405041	-	LOC643802	154664	7	48211057	48687091	1367	53	17775	2.1007	0.017835
10788	5	75699131	76003957	+	IQGAP2	708	17	5336099	5342471	15	4	17775	2.1005	0.017843
149095	1	155006256	155023406	+	DCST1	149095	1	155006256	155023406	14	2	17775	2.0979	0.017958
55031	11	11862970	11980872	+	USP47	8609	2	207938861	208031970	200	32	17775	2.0971	0.017992
944	9	117655623	117692875	-	TNFSF8	3985	22	31608225	31676066	78	12	17775	2.0963	0.018026
22862	13	49550048	49783915	+	FNDC3A	4214	5	56110900	56191979	138	12	17775	2.095	0.018085
64282	16	50186829	50269221	+	PAPD5	101929008	7	45818810	45822386	3	1	17775	2.0932	0.018164
5286	11	17108108	17229543	-	PIK3C2A	402117	2	215276292	215440774	304	20	17775	2.0921	0.018216
7180	6	49660071	49681911	-	CRISP2	100653515	17	76886577	76899299	31	5	17775	2.092	0.018221
90668	14	24521206	24538937	+	LRRC16B	90624	5	130506641	130541119	52	5	17775	2.0907	0.018278
390174	11	56467864	56468781	+	OR9G1	51095	3	3168600	3190919	42	7	17775	2.0906	0.018281
100526664	2	160625139	160761267	-	LY75-CD302	84649	11	75479778	75512581	15	1	17775	2.0894	0.018335
23551	22	35936556	35950048	+	RASD2	283383	12	131438452	131626010	397	39	17775	2.0884	0.018382
256815	10	23605520	23633772	-	C10orf67	1838	2	25600067	25896516	265	25	17775	2.0883	0.018386
9874	2	171847333	172087824	-	TLK1	23682	11	87846415	87908635	157	15	17775	2.0882	0.01839
3362	1	19991780	20006055	+	HTR6	3362	1	19991780	20006055	25	5	17775	2.087	0.018444
5457	13	79173227	79177695	-	POU4F1	8507	5	73923231	73937249	6	1	17775	2.0859	0.018495
8412	1	94027343	94312706	-	BCAR3	8412	1	94027343	94312706	612	20	17775	2.0856	0.018508
6820	19	49055429	49102684	+	SULT2B1	1308	10	105791046	105845638	40	7	17775	2.0837	0.018596
26010	2	201170604	201346986	+	SPATS2L	80975	11	113558268	113577151	44	9	17775	2.0819	0.018676
8907	19	16308665	16346156	+	AP1M1	84991	10	6130949	6159422	65	14	17775	2.0818	0.01868
29894	8	145618446	145634733	-	CPSF1	1051	20	48807120	48809227	1	1	17775	2.0812	0.01871
120863	12	100597447	100660857	-	DEPDC4	9255	4	107236767	107270382	16	3	17775	2.0806	0.018733
9755	17	45771441	45789429	+	TBKBP1	79776	8	77593515	77779521	248	25	17775	2.0796	0.01878
80184	12	88442790	88535993	-	CEP290	285513	4	90162427	90229161	112	16	17775	2.079	0.018809
887	11	6280841	6293363	+	CCKBR	91526	2	197831741	198175521	568	43	17775	2.0789	0.018814
342918	19	51152702	51162567	+	C19orf81	5654	10	124221041	124274424	95	15	17775	2.0787	0.018823
3889	12	52708085	52715182	-	KRT83	57733	4	22694537	22821198	121	12	17775	2.0785	0.018832
2835	13	27329337	27334922	-	GPR12	90441	5	16451628	16465894	24	5	17775	2.0774	0.018881
390326	12	55820038	55820976	+	OR6C76	285527	4	48499380	48782329	150	8	17775	2.0764	0.018928
57586	11	45261853	45307884	-	SYT13	248	2	233320833	233325455	11	2	17775	2.0761	0.01894
1174	7	100797685	100804557	+	AP1S1	126526	19	40826967	40854434	27	5	17775	2.0759	0.018951
10328	16	85812230	85833161	-	EMC8	93408	7	101256605	101272576	26	6	17775	2.0758	0.018957
51666	7	95115213	95169543	+	ASB4	284406	19	36882861	36909550	18	3	17775	2.0753	0.018979
84935	13	31480312	31499709	+	MEDAG	114899	5	34017963	34043371	64	6	17775	2.0746	0.019014
321	15	29211570	29410518	+	APBA2	3400	6	19837579	19842431	5	1	17775	2.0745	0.019016
51319	3	157823690	158262624	+	RSRC1	4236	15	44096733	44116951	11	1	17775	2.0729	0.019092
6118	1	28218035	28241255	-	RPA2	6118	1	28218035	28241255	32	2	17775	2.0723	0.019118
23603	12	109038885	109125326	-	CORO1C	132612	4	123300121	123350957	62	8	17775	2.0719	0.019139
255027	16	15489611	15503543	+	MPV17L	196	7	17338276	17385775	28	5	17775	2.0704	0.019207
55612	20	6055492	6104191	-	FERMT1	2904	12	13713684	14133022	992	81	17775	2.0703	0.01921
388566	19	57078401	57099965	+	ZNF470	143503	11	4665156	4676718	31	6	17775	2.0703	0.019213
254786	12	55725485	55726420	+	OR6C3	201780	4	48485360	48491541	8	2	17775	2.0692	0.019265
90522	19	38794200	38806615	-	YIF1B	64115	10	73507313	73533337	38	7	17775	2.0664	0.019397
6474	3	157813800	157823952	-	SHOX2	25764	15	44092619	44094787	1	1	17775	2.0659	0.01942
101927764	2	120480782	120517323	-	LOC101927764	219927	11	68658744	68671303	18	3	17775	2.0654	0.019444
167681	6	84222194	84235423	+	PRSS35	342850	18	12093848	12129763	51	2	17775	2.0641	0.019505
55902	20	33462766	33515769	+	ACSS2	121274	12	48729065	48745029	34	5	17775	2.0638	0.019518
122704	14	23299088	23304246	+	MRPL52	3295	5	118788138	118878030	186	19	17775	2.0632	0.019548
147	5	159343740	159400017	+	ADRA1B	4905	17	44668035	44834830	18	2	17775	2.0621	0.019601
9392	2	105865861	105946148	-	TGFBRAP1	254263	11	66045672	66051685	3	2	17775	2.0618	0.019612
80778	8	145998499	146012725	-	ZNF34	3755	20	49620193	49639675	1	1	17775	2.061	0.01965
100131017	7	6676953	6697910	+	ZNF316	100125288	19	10415479	10420233	7	2	17775	2.0599	0.019705
54682	12	12482195	12503475	-	MANSC1	84002	3	182971032	182991179	6	1	17775	2.0595	0.019723
9364	4	13343863	13485989	-	RAB28	84206	15	82334119	82338484	2	1	17775	2.0584	0.019775
6675	1	162531296	162570379	+	UAP1	6675	1	162531296	162570379	40	6	17775	2.0561	0.019885
4772	18	77155772	77289323	+	NFATC1	54886	9	103791031	104087417	637	47	17775	2.0546	0.019957
128308	1	228294380	228297037	-	MRPL55	128308	1	228294380	228297037	1	1	17775	2.0535	0.02001
6401	1	169691781	169703220	-	SELE	6401	1	169691781	169703220	40	5	17775	2.0515	0.020109
5581	2	45878454	46415129	+	PRKCE	114971	11	47586888	47595013	6	2	17775	2.0495	0.020208
728	19	47813104	47825327	+	C5AR1	4791	10	104153867	104162286	8	4	17775	2.0485	0.020254
64112	14	93648541	93651249	-	MOAP1	1627	5	176883613	176900694	2	1	17775	2.0479	0.020285
403284	12	55886162	55887100	+	OR6C68	80157	4	48988264	49064096	4	1	17775	2.0473	0.020316
946	19	52020951	52035110	-	SIGLEC6	92565	10	127585108	127698161	180	10	17775	2.0456	0.0204
29803	7	150065361	150071133	+	REPIN1	112703	19	50970045	50980085	12	3	17775	2.0451	0.020421
283420	12	10183276	10218612	+	CLEC9A	56648	3	170606204	170626426	28	4	17775	2.0447	0.020444
166378	4	123844225	124240605	+	SPATA5	869	16	49311828	49315742	9	3	17775	2.0435	0.020503
6787	3	52744796	52804965	-	NEK4	387990	14	58862644	58875419	4	2	17775	2.0433	0.020511
4291	3	158288953	158324249	+	MLF1	79968	15	44119112	44160617	34	1	17775	2.0423	0.020561
51545	19	56154986	56156989	+	ZNF581	7262	11	2949503	2950650	2	1	17775	2.0414	0.020605
26	7	150524336	150558379	+	AOC1	354	19	51358171	51364020	30	7	17775	2.0408	0.020636
29997	19	48248793	48260323	+	GLTSCR2	403	10	104433484	104474190	42	7	17775	2.0398	0.020686
4076	11	34073230	34124157	+	CAPRIN1	56947	2	228189867	228222552	65	9	17775	2.0383	0.020759
145226	14	68168603	68201168	+	RDH12	5159	5	149493402	149535447	28	3	17775	2.036	0.020873
445577	9	96080481	96108696	-	C9orf129	57553	22	18270415	18507325	563	38	17775	2.0349	0.020929
3559	10	6052657	6104333	-	IL2RA	51692	2	9563666	9613239	49	4	17775	2.0346	0.020948
55677	2	128238383	128284462	-	IWS1	100131539	11	71525091	71532593	1	1	17775	2.0343	0.02096
116068	5	89811443	89825401	-	LYSMD3	1973	17	7476024	7482324	15	5	17775	2.034	0.020976
729665	14	59971785	60043549	-	CCDC175	9812	5	141303350	141330027	31	3	17775	2.0329	0.02103
81844	7	100728786	100733909	+	TRIM56	79935	19	40728115	40732674	2	1	17775	2.0317	0.021091
79879	22	42196636	42228175	+	CCDC134	54937	13	36742345	36788752	91	15	17775	2.0292	0.021219
3882	17	39615765	39623638	-	KRT32	80124	8	67542488	67579452	32	3	17775	2.0275	0.021304
57147	1	169822215	169863100	-	SCYL3	57147	1	169822215	169863100	119	11	17775	2.0271	0.021325
79837	12	57984942	57997211	+	PIP4K2C	85438	4	71200671	71202833	4	2	17775	2.0257	0.021395
93349	2	231191894	231268445	+	SP140L	29068	11	130096572	130184663	14	2	17775	2.0242	0.021473
100526835	1	74663896	75010116	+	FPGT-TNNI3K	100526835	1	74663896	75010116	291	28	17775	2.0235	0.021513
100820829	15	57884102	57977562	+	MYZAP	101928601	6	78360302	78634476	556	21	17775	2.0207	0.021656
23473	3	15247733	15294423	+	CAPN7	196541	13	103338097	103346871	18	6	17775	2.0202	0.021679
26468	9	124964856	124991166	-	LHX6	10042	22	35653445	35691800	10	3	17775	2.0186	0.021766
1936	8	144661867	144679845	-	EEF1D	128506	20	45169670	45179213	8	2	17775	2.0183	0.021781
4648	2	128293378	128395303	+	MYO7B	245911	11	71544246	71548608	1	1	17775	2.0181	0.02179
55789	5	59892739	59995993	-	DEPDC1B	1801	17	1933431	1947183	6	1	17775	2.0176	0.021816
10413	11	101981151	102104154	+	YAP1	403273	3	97868230	97869162	1	1	17775	2.0175	0.02182
115362	1	89724633	89738544	-	GBP5	115362	1	89724633	89738544	8	1	17775	2.0168	0.021859
85016	11	101918147	101955291	+	C11orf70	26341	3	97851542	97852483	1	1	17775	2.016	0.0219
221927	7	2577444	2595392	-	BRAT1	125963	19	9203921	9204862	1	1	17775	2.015	0.02195
254102	11	65343509	65360121	+	EHBP1L1	375337	3	44283378	44373590	122	8	17775	2.0097	0.022232
80012	3	169805368	169899537	-	PHC3	9101	15	50716579	50793280	136	7	17775	2.0096	0.022239
64418	7	112405364	112430768	-	TMEM168	79177	19	44100544	44104587	1	1	17775	2.0094	0.02225
3886	17	39632941	39637392	-	KRT35	56260	8	67579787	67597797	10	2	17775	2.0093	0.022251
51105	8	133787604	133861052	+	PHF20L1	5266	20	43803540	43805185	9	1	17775	2.0074	0.022354
4921	1	162602228	162756409	+	DDR2	4921	1	162602228	162756409	167	20	17775	2.0074	0.022356
84929	9	133777825	133814455	-	FIBCD1	6721	22	42229083	42303312	124	17	17775	2.0074	0.022356
22985	14	23527773	23564823	-	ACIN1	153241	5	122680579	122759286	163	10	17775	2.0064	0.022405
83417	1	157543539	157567870	-	FCRL4	83417	1	157543539	157567870	41	5	17775	2.006	0.02243
10043	22	35695268	35743987	+	TOM1	23504	12	130880681	131200828	515	72	17775	2.0052	0.02247
9520	17	45600316	45700642	+	NPEPPS	83690	8	75896708	75946793	129	15	17775	2.005	0.02248
2561	5	160715426	160975130	-	GABRB2	3837	17	45726861	45762037	30	5	17775	2.0034	0.022567
2151	5	75911307	75919259	-	F2RL2	56919	17	5344232	5372380	59	12	17775	2.0031	0.022581
115106	18	43684298	43708299	+	HAUS1	23230	9	79792269	80032399	483	22	17775	2.0028	0.022599
93134	19	9718002	9731916	-	ZNF561	51148	9	131173854	131199630	27	1	17775	2.0027	0.022604
79989	7	138818490	138874550	+	TTC26	163071	19	48774354	48790863	54	8	17775	2.0023	0.022627
152078	3	157261133	157395531	+	PQLC2L	619189	15	44086372	44092295	2	1	17775	1.9999	0.022755
10773	9	125670335	125676365	-	ZBTB6	80020	22	36883233	36903148	35	4	17775	1.9996	0.022769
4902	19	5823818	5828335	+	NRTN	158135	9	124577953	124855885	654	40	17775	1.9984	0.022835
84890	10	64564516	64568239	+	ADO	6519	2	44502597	44547963	80	10	17775	1.9984	0.022838
55133	2	45615819	45838434	-	SRBD1	10658	11	47487489	47574792	67	12	17775	1.9979	0.022862
1504	16	75252884	75258822	+	CTRB1	563	7	99564350	99573735	10	3	17775	1.9968	0.022922
79870	8	104152921	104242533	+	BAALC	3692	20	33866709	33872619	11	1	17775	1.9963	0.022949
197335	16	699363	717833	+	WDR90	56995	6	158653268	158932860	656	21	17775	1.9962	0.022955
5516	8	30643126	30670352	-	PPP2CB	374928	19	58011222	58029772	91	2	17775	1.9951	0.023014
112401	19	53792854	53794875	-	BIRC8	51272	11	202924	207422	8	3	17775	1.9947	0.02304
64897	12	121440835	121454300	-	C12orf43	9693	4	160025224	160281314	264	17	17775	1.9914	0.023219
6005	6	49572888	49604587	-	RHAG	7077	17	76849059	76921472	103	11	17775	1.9908	0.023251
26191	1	114356433	114414375	-	PTPN22	26191	1	114356433	114414375	73	10	17775	1.9903	0.023278
391109	1	158435352	158436293	+	OR10K1	391109	1	158435352	158436293	1	1	17775	1.9894	0.02333
8404	4	88394483	88450798	-	SPARCL1	51573	16	19513015	19533450	41	5	17775	1.9888	0.02336
63922	16	838622	848074	+	CHTF18	100130967	6	159290887	159331385	77	11	17775	1.9888	0.023364
6354	17	32597235	32599261	+	CCL7	1191	8	27454434	27472328	28	5	17775	1.9879	0.023413
3400	6	19837579	19842431	+	ID4	9120	17	66263167	66287405	41	6	17775	1.9878	0.023415
101928448	5	55809692	55830983	-	C5orf67	124935	17	1477678	1532130	10	2	17775	1.9877	0.023423
389766	9	88835180	88874572	-	C9orf153	386679	21	45970240	45971388	2	1	17775	1.987	0.02346
151313	2	97749320	97760603	-	FAHD2B	7108	11	64879326	64883707	7	1	17775	1.9861	0.023513
114898	5	159774761	159797657	-	C1QTNF2	996	17	45195310	45266665	99	13	17775	1.9855	0.023547
54575	2	234545123	234681951	+	UGT1A10	83695	12	2985424	2998691	17	1	17775	1.9848	0.023582
375033	1	156863496	156886226	+	PEAR1	375033	1	156863496	156886226	42	5	17775	1.9827	0.023699
10912	9	92219913	92221470	+	GADD45G	1292	21	47518033	47552763	25	2	17775	1.9827	0.023701
51109	14	68143517	68162510	-	RDH11	1436	5	149432854	149492935	80	13	17775	1.9801	0.023848
4719	2	206987803	207024243	-	NDUFS1	915	11	118209789	118213459	4	2	17775	1.9769	0.024029
102	15	58887403	59042177	-	ADAM10	6785	6	80624529	80657315	85	9	17775	1.9758	0.024086
79865	6	41157552	41168925	-	TREML2	64446	17	72270386	72311023	67	10	17775	1.9749	0.024143
642938	10	128933690	128994436	-	FAM196A	2820	2	157291965	157442915	173	13	17775	1.9743	0.024174
5100	13	53418109	53422775	-	PCDH8	55914	5	65222382	65376851	27	7	17775	1.9736	0.024211
7405	11	75526212	75855282	+	UVRAG	389125	3	52867131	52869235	5	1	17775	1.9724	0.024283
162963	19	52839498	52870376	+	ZNF610	80313	10	134145614	134195010	112	9	17775	1.9719	0.024309
55608	13	111530887	111567454	-	ANKRD10	10622	5	89769876	89810474	59	9	17775	1.9718	0.024317
11142	20	43160422	43247678	+	PKIG	286887	12	52862300	52867569	21	3	17775	1.9714	0.024338
5087	1	164528597	164821067	+	PBX1	5087	1	164528597	164821067	345	47	17775	1.9707	0.024379
11343	3	127407905	127542093	-	MGLL	122416	14	102973179	102976128	6	2	17775	1.9692	0.024468
9958	12	62654121	62803501	+	USP15	173	4	74347462	74369718	37	5	17775	1.9685	0.024508
55693	11	94706845	94732678	+	KDM4D	5449	3	87308783	87325737	21	4	17775	1.966	0.024652
23338	5	133860003	133918918	+	JADE2	51701	17	26369009	26523407	15	6	17775	1.9657	0.024665
84033	1	228395740	228566577	+	OBSCN	84033	1	228395740	228566577	326	16	17775	1.965	0.024705
3827	3	186435098	186462199	+	KNG1	348093	15	65032093	65067770	25	4	17775	1.9644	0.024739
51478	1	162760496	162782608	+	HSD17B7	51478	1	162760496	162782608	25	7	17775	1.9639	0.024772
23639	8	133584201	133687863	-	LRRC6	149708	20	43738093	43743813	12	4	17775	1.9636	0.024789
23567	5	176449681	176508189	+	ZNF346	84073	17	48585745	48608863	46	7	17775	1.9626	0.024846
5526	11	64692143	64701950	+	PPP2R5B	4336	3	39509064	39570988	193	5	17775	1.9585	0.025085
1351	11	63742079	63744015	+	COX8A	9881	3	36868308	36986548	174	13	17775	1.958	0.025115
51202	12	12966280	12982915	+	DDX47	200909	3	183749332	183757157	29	6	17775	1.9558	0.025242
389333	5	138727635	138730885	-	PROB1	79915	17	29159020	29222295	78	2	17775	1.9556	0.025254
6496	2	45169037	45173216	+	SIX3	5702	11	47440320	47448024	7	3	17775	1.9537	0.025371
9796	8	22077216	22089851	-	PHYHIP	7138	19	55644161	55660752	5	1	17775	1.9536	0.025375
55766	12	14927270	14930936	+	H2AFJ	1981	3	184032283	184053146	13	5	17775	1.9536	0.025376
10138	12	42550906	42632154	-	YAF2	84286	4	926175	952444	46	9	17775	1.9535	0.02538
3682	17	3617919	3704537	-	ITGAE	55131	7	127950429	127983962	38	4	17775	1.9529	0.025413
29070	16	58283840	58317740	+	CCDC113	84277	7	73095248	73097781	11	3	17775	1.9509	0.025532
9790	10	43277954	43330385	+	BMS1	5500	2	28974614	29025806	76	8	17775	1.9507	0.025545
348487	1	16384264	16400127	-	FAM131C	348487	1	16384264	16400127	35	5	17775	1.9496	0.025611
11272	12	10998448	11002075	-	PRR4	27094	3	178957537	178984838	100	14	17775	1.9494	0.025624
4606	19	50936160	50969583	+	MYBPC2	2263	10	123237844	123357972	128	23	17775	1.9484	0.025681
150709	2	190539018	190625919	+	ANKAR	54733	11	107661717	107729914	229	16	17775	1.9453	0.025867
25843	2	198380295	198418423	+	MOB4	56158	11	112004926	112043279	46	6	17775	1.9452	0.025876
83989	5	92953431	93447404	-	FAM172A	9513	17	7494548	7518215	26	6	17775	1.9444	0.025926
91734	10	1064847	1071799	-	IDI2	101927262	2	290342	292920	1	1	17775	1.9443	0.02593
80745	2	39963200	40006416	-	THUMPD2	90993	11	46299189	46342972	29	8	17775	1.9431	0.026003
79190	16	55358406	55364672	+	IRX6	23242	7	51083909	51384515	408	26	17775	1.9404	0.026166
330	11	102188181	102210134	+	BIRC3	403274	3	97887544	97888485	3	1	17775	1.9401	0.026184
81569	1	18081808	18153558	+	ACTL8	81569	1	18081808	18153558	69	5	17775	1.9388	0.026266
122616	14	105452125	105466056	+	C14orf79	63933	6	13786781	13814794	27	7	17775	1.9375	0.026341
54434	12	109176466	109251359	-	SSH1	3558	4	123372625	123377650	5	2	17775	1.9369	0.026381
9757	19	36208921	36229781	+	KMT2B	8030	10	61548505	61666414	307	17	17775	1.9357	0.026452
192669	1	36396364	36522360	+	AGO3	192669	1	36396364	36522360	42	2	17775	1.9352	0.026481
5495	2	44395984	44471570	+	PPM1B	8567	11	47290927	47351582	100	10	17775	1.9334	0.026593
3082	7	81331444	81399452	-	HGF	55900	19	35168553	35177302	17	3	17775	1.9316	0.026707
153328	5	135170365	135224326	+	SLC25A48	6830	17	26989221	27029255	11	2	17775	1.9293	0.026845
8808	2	102803433	102856462	+	IL1RL2	9092	11	65729160	65747607	36	5	17775	1.9276	0.026952
6141	19	49118584	49122675	-	RPL18	80217	10	105889646	105992124	158	16	17775	1.9271	0.026984
6929	19	1609289	1652328	-	TCF3	10881	9	111624603	111626035	1	1	17775	1.9254	0.02709
101928726	5	176532822	176548835	-	LOC101928726	55040	17	48610043	48621111	21	6	17775	1.9251	0.02711
326340	4	48492269	48496406	+	ZAR1	55692	16	238970	279449	22	4	17775	1.9238	0.02719
80235	3	196673214	196695742	-	PIGZ	196996	15	72452147	72490136	30	7	17775	1.9235	0.027206
51350	12	53161939	53171129	-	KRT76	5099	4	30721951	31148423	832	42	17775	1.9222	0.027292
613212	5	126984713	126994322	+	CTXN3	10743	17	17584787	17714767	85	12	17775	1.9215	0.027334
5506	7	113516882	113559082	-	PPP1R3A	199731	19	44126519	44143991	17	4	17775	1.9213	0.027347
3705	14	93403259	93582263	-	ITPK1	80758	5	176873796	176883287	4	1	17775	1.9202	0.027415
84866	11	118401803	118417313	+	TMEM25	846	3	121902530	122005350	295	19	17775	1.92	0.027432
91647	17	17921334	17942483	-	ATPAF2	3361	7	154862034	154879102	34	4	17775	1.9185	0.027526
137209	8	125985539	125991631	+	ZNF572	78997	20	42875739	42909557	54	6	17775	1.9168	0.027629
219578	7	88388753	88966346	+	ZNF804B	26330	19	36024314	36036221	15	4	17775	1.9165	0.027653
64397	15	42705016	42783390	-	ZNF106	202500	6	44247248	44265458	36	4	17775	1.9158	0.027698
27347	2	168810530	169104105	-	STK39	79731	11	78147007	78285909	71	2	17775	1.9156	0.027709
153478	5	140373	190087	+	PLEKHG4B	794	16	71392616	71424341	66	7	17775	1.9149	0.027753
56105	5	140800537	140892546	+	PCDHGA11	6928	17	36046434	36105096	35	9	17775	1.913	0.027872
55588	19	39881893	39891203	+	MED29	23522	10	76584685	76792380	160	9	17775	1.9123	0.027921
8687	17	39592621	39597596	-	KRT38	4603	8	67474410	67525484	42	3	17775	1.9119	0.027944
84079	19	33087907	33166102	-	ANKRD27	11067	10	45471709	45474330	5	2	17775	1.9115	0.027971
51074	11	34903842	34937939	-	APIP	80309	2	228844670	229046836	479	23	17775	1.9114	0.027978
79848	8	67976588	68108849	+	CSPP1	63926	20	10015697	10037407	32	6	17775	1.9105	0.028034
133619	5	126853301	126890781	+	PRRC1	10400	17	17408877	17495434	118	10	17775	1.9102	0.028054
138882	9	125315449	125316441	+	OR1N2	80831	22	36113919	36125530	39	4	17775	1.9098	0.028079
54558	1	48761044	48937876	-	SPATA6	54558	1	48761044	48937876	136	16	17775	1.9087	0.02815
553158	22	45098382	45258664	+	PRR5-ARHGAP8	160857	13	44410488	44453826	120	14	17775	1.9077	0.028216
340348	7	128784712	128809534	+	TSPAN33	388553	19	46236515	46267376	24	2	17775	1.9073	0.028243
728215	13	107820879	108519460	-	FAM155A	153339	5	82348665	82373272	35	3	17775	1.9063	0.028304
647286	14	104406763	104408645	-	RD3L	100113407	6	11538460	11583757	116	13	17775	1.9052	0.028379
646424	3	48348336	48369831	-	SPINK8	1073	14	35179588	35184029	6	2	17775	1.9049	0.028395
219557	7	88423420	88425031	-	C7orf62	10430	19	36036502	36038429	2	1	17775	1.9048	0.028406
108	5	7396343	7830194	+	ADCY2	9564	16	75262928	75301951	76	5	17775	1.9047	0.02841
10001	14	71050306	71067401	-	MED6	2196	5	150883653	150948505	109	13	17775	1.9045	0.028422
147906	19	47150869	47164395	-	DACT3	10724	10	103544200	103578930	28	5	17775	1.9041	0.028447
3745	20	47988505	48099181	-	KCNB1	390326	12	55820038	55820976	1	1	17775	1.903	0.02852
64172	2	190611386	190628020	-	OSGEPL1	54734	11	107799277	107834208	64	10	17775	1.9021	0.028578
23415	17	40308910	40333296	-	KCNH4	7013	8	73921097	73959987	45	4	17775	1.9021	0.028582
23271	1	200708686	200829832	+	CAMSAP2	23271	1	200708686	200829832	148	13	17775	1.9015	0.028621
342346	16	4606330	4650435	+	C16orf96	221935	7	3341080	4308632	2208	80	17775	1.8992	0.028768
4897	7	107788071	108096841	-	NRCAM	5678	19	43757434	43773709	5	1	17775	1.8986	0.028811
699	2	111395275	111435684	-	BUB1	6712	11	66449967	66496716	20	6	17775	1.8985	0.028813
79074	2	105953714	105976514	+	C2orf49	10897	11	66052051	66056638	3	1	17775	1.8982	0.028838
64754	1	245912642	246670644	-	SMYD3	64754	1	245912642	246670644	2077	75	17775	1.8973	0.028894
51016	14	24608081	24610837	-	EMC9	3562	5	131396347	131398896	2	1	17775	1.8969	0.028923
10490	14	68113621	68141700	-	VTI1B	22993	5	149380169	149432706	56	3	17775	1.8959	0.028989
22976	7	154735400	154794682	-	PAXIP1	2359	19	52298411	52329334	90	14	17775	1.8958	0.028993
2995	2	127413426	127454251	+	GYPC	8500	11	70116806	70230607	119	4	17775	1.8956	0.029008
883	9	131595392	131644354	-	CCBL1	150350	22	40139049	40289794	109	7	17775	1.8953	0.029026
51250	6	107349407	107372546	+	C6orf203	125476	18	33032194	33078110	49	9	17775	1.8951	0.029042
8732	6	89319988	89673440	-	RNGTT	5932	18	20513295	20606451	93	11	17775	1.8931	0.029171
5919	7	150031033	150038773	-	RARRES2	4606	19	50936160	50969583	51	9	17775	1.8929	0.029188
55112	7	158649269	158738883	+	WDR60	84436	19	52900771	52921661	7	2	17775	1.8926	0.029208
8809	2	102979093	103015230	+	IL18R1	8815	11	65769550	65771617	6	2	17775	1.8917	0.029265
4351	15	75182377	75190581	+	MPI	441168	6	116782533	116784948	3	2	17775	1.8916	0.029271
1303	6	75794042	75915623	-	COL12A1	7050	18	3411925	3458409	12	3	17775	1.8915	0.029279
4867	2	110880913	110962639	-	NPHP1	83759	11	66432469	66445348	7	3	17775	1.8911	0.029304
22982	10	320130	735621	-	DIP2C	26751	2	218136	264820	62	6	17775	1.8908	0.029325
9261	1	206858295	206907630	+	MAPKAPK2	9261	1	206858295	206907630	81	12	17775	1.8906	0.029339
25902	6	151186815	151423023	+	MTHFD1L	23396	19	3630179	3700484	28	3	17775	1.8901	0.02937
64852	11	62341431	62359109	-	TUT1	7324	3	23847384	23933131	120	15	17775	1.8898	0.029394
7045	5	135364584	135399507	+	TGFBI	284086	17	27055822	27069784	4	1	17775	1.8888	0.029459
100533496	17	15339332	15466945	-	TVP23C-CDRT4	26	7	150524336	150558379	125	12	17775	1.8887	0.029468
4659	12	80167343	80329235	-	PPP1R12A	4299	4	87855758	88062206	349	25	17775	1.8884	0.029483
3699	3	52828784	52843025	+	ITIH3	9786	14	58894103	59015549	56	11	17775	1.8881	0.029505
254048	7	138915978	138992982	+	UBN2	93233	19	48799709	48825191	69	7	17775	1.8856	0.029676
155465	7	16899030	16921613	-	AGR3	374882	19	11453452	11457065	1	1	17775	1.8851	0.02971
51592	1	114935399	115053781	-	TRIM33	51592	1	114935399	115053781	191	14	17775	1.885	0.029714
376497	19	17581300	17616977	+	SLC27A1	51182	10	14880159	14913740	31	6	17775	1.8845	0.02975
7850	2	102608306	102644885	+	IL1R2	8061	11	65659616	65667997	10	2	17775	1.8843	0.029763
140545	7	156432971	156470377	+	RNF32	9668	19	52536677	52552073	29	4	17775	1.8841	0.029774
7107	1	236305832	236415314	+	GPR137B	7107	1	236305832	236415314	272	13	17775	1.8805	0.03002
23410	11	215030	236362	-	SIRT3	6335	2	167051695	167232497	386	34	17775	1.8803	0.03003
114571	11	63137142	63177731	+	SLC22A9	1233	3	32993066	32996403	3	2	17775	1.88	0.030056
23161	7	17830385	17980141	-	SNX13	64748	19	11466062	11476374	6	2	17775	1.8799	0.030061
27236	4	153701091	153833064	+	ARFIP1	4324	16	58059282	58080805	4	2	17775	1.8773	0.030237
116986	12	58117544	58135984	-	AGAP2	258	4	71457975	71473005	1	1	17775	1.8757	0.03035
8786	16	318300	325941	-	RGS11	49861	6	155585147	155597682	56	8	17775	1.8756	0.030355
27445	7	82383321	82792197	-	PCLO	148103	19	35248979	35264134	18	5	17775	1.8753	0.030375
7184	12	104324112	104341708	+	HSP90B1	132720	4	113066553	113110237	54	7	17775	1.8732	0.030522
221191	16	58313901	58328951	-	PRSS54	114049	7	73097898	73112551	33	3	17775	1.8724	0.030578
2984	12	14765566	14849519	-	GUCY2C	94032	3	183977003	183979251	3	1	17775	1.8722	0.030588
6715	5	6633500	6669675	+	SRD5A1	440387	16	75237994	75241072	3	1	17775	1.872	0.030604
84285	11	65764016	65769637	-	EIF1AD	8994	3	45636323	45722755	239	16	17775	1.8716	0.030633
3746	11	17757495	17804602	+	KCNC1	92691	2	216946589	216967506	31	4	17775	1.8709	0.030682
170960	4	433773	492960	-	ZNF721	27020	15	73852344	73925753	82	8	17775	1.87	0.03074
989	7	35840596	35946715	+	2023-09-07	26539	19	15917817	15918936	2	1	17775	1.8698	0.030757
3354	6	87647024	87726397	+	HTR1E	55125	18	12991352	13125052	294	17	17775	1.869	0.030811
202051	5	138731514	138739820	-	SPATA24	79736	17	29226001	29233286	9	1	17775	1.867	0.030954
8396	17	36921944	36956218	-	PIP4K2B	6422	8	41119476	41166990	72	7	17775	1.8668	0.030967
5275	18	61254431	61266433	+	SERPINB13	2203	9	97365415	97402531	81	8	17775	1.8667	0.030973
2495	11	61731757	61735132	-	FTH1	6304	3	18389133	18480265	106	13	17775	1.8651	0.031085
5602	4	86933452	87374283	-	MAPK10	64131	16	17196181	17564738	708	69	17775	1.8648	0.031105
147700	19	45843998	45854864	+	KLC3	27291	10	99894381	100004654	117	9	17775	1.8647	0.031113
3371	9	117781854	117880536	-	TNC	113791	22	31677579	31688833	23	5	17775	1.8645	0.031128
145741	15	62359176	62363116	+	C2CD4A	22832	6	84833960	84937386	102	6	17775	1.8644	0.03113
387597	1	166882441	166944576	-	ILDR2	387597	1	166882441	166944576	66	13	17775	1.8621	0.031294
148870	1	3668965	3688209	+	CCDC27	148870	1	3668965	3688209	1	1	17775	1.8617	0.03132
5921	5	86564070	86687743	+	RASA1	57659	17	7362685	7387568	38	5	17775	1.8614	0.031344
64850	4	109663196	109684235	-	ETNPPL	26470	16	29882480	29910585	7	1	17775	1.8603	0.031423
146059	15	43015760	43029417	-	CDAN1	860	6	45296054	45518819	360	34	17775	1.8599	0.031447
100506012	19	46984045	47104457	-	PPP5D1	25911	10	103330399	103369410	51	4	17775	1.859	0.031516
956	3	40428647	40470110	+	ENTPD3	26020	14	23340822	23350789	2	1	17775	1.8587	0.031535
114801	6	130687426	130764569	+	TMEM200A	1005	18	63417488	63548175	249	16	17775	1.8575	0.031617
966	11	33724556	33758025	-	CD59	84236	2	227700652	227863926	187	7	17775	1.8572	0.031644
10864	6	43265737	43273276	+	SLC22A7	100130933	17	73642274	73644057	1	1	17775	1.8571	0.03165
196403	12	57998110	58003585	+	DTX3	26952	4	71226493	71232823	28	6	17775	1.8566	0.031685
7711	19	44472014	44502477	+	ZNF155	142827	10	96953957	96988686	72	5	17775	1.8559	0.031734
9859	1	243287730	243419284	-	CEP170	9859	1	243287730	243419284	35	4	17775	1.8552	0.031782
63933	6	13786781	13814794	-	MCUR1	90799	17	62502878	62534069	16	1	17775	1.8552	0.031784
390066	11	5509915	5510979	+	OR52D1	30061	2	190425316	190448478	29	4	17775	1.8544	0.031838
8647	2	169779336	169887833	-	ABCB11	27314	11	82684177	82782965	135	15	17775	1.853	0.031938
255488	6	18277602	18469105	+	RNF144B	22901	17	66255323	66425516	261	32	17775	1.8525	0.031979
1009	16	64916794	65160015	-	CDH11	5982	7	73645832	73668788	14	2	17775	1.8516	0.032042
144406	12	122356463	122441839	+	WDR66	1363	4	166300097	166419482	387	18	17775	1.8515	0.032049
5106	14	24563347	24573339	+	PCK2	51735	5	130759614	130970929	81	7	17775	1.8511	0.032079
125988	19	5678425	5680911	-	C19orf70	7185	9	123664671	123691451	54	5	17775	1.8508	0.032097
79447	16	29827528	29833816	+	PAGR1	168667	7	33944523	34195484	200	30	17775	1.8507	0.032103
22797	7	115575202	115799950	-	TFEC	56006	19	44232851	44259142	29	3	17775	1.8507	0.032104
54329	7	112720468	112727833	-	GPR85	100170229	19	44116253	44118650	2	1	17775	1.8485	0.032262
8323	8	104310661	104345094	+	FZD6	128876	20	33873534	33880225	4	1	17775	1.8482	0.032286
140735	17	56160780	56167618	+	DYNLL2	51366	8	103264501	103424947	306	23	17775	1.848	0.032303
57680	14	21853353	21924276	-	CHD8	353376	5	114914339	114952142	43	6	17775	1.8475	0.032339
140465	12	56546040	56551771	+	MYL6B	10874	4	56461396	56502465	80	8	17775	1.8475	0.03234
338398	7	143140546	143141502	+	TAS2R60	2217	19	50015536	50029685	19	2	17775	1.8461	0.032437
7425	7	100805790	100810862	-	VGF	23646	19	40854302	40884392	15	4	17775	1.845	0.032518
1036	5	115140430	115152405	-	CDO1	93649	17	12569207	12672266	157	23	17775	1.8443	0.032568
64682	2	112525214	112641765	-	ANAPC1	254439	11	66742754	66744479	1	1	17775	1.8443	0.03257
494143	2	53994929	54002320	+	CHAC2	26338	11	55594695	55595630	4	2	17775	1.8438	0.032603
2697	6	121756745	121770873	+	GJA1	90701	18	56806709	56826069	47	6	17775	1.8431	0.032655
747	11	61447905	61514474	+	DAGLA	23243	3	15708743	15901053	231	10	17775	1.8431	0.032656
170506	3	153993452	154042286	-	DHX36	9836	15	43619974	43622820	4	2	17775	1.8421	0.032728
9589	6	160147712	160177351	+	WTAP	9667	19	5587007	5622991	58	7	17775	1.8408	0.032829
201799	4	153547266	153601317	-	TMEM154	57567	16	58028572	58034551	3	1	17775	1.8407	0.032831
6503	8	134048973	134115604	-	SLA	6407	20	43850010	43853099	5	2	17775	1.8407	0.032832
29083	3	112709323	112720221	+	GTPBP8	8477	14	88471468	88481155	24	5	17775	1.84	0.032883
26231	16	67241042	67260901	-	LRRC29	948	7	80231504	80308593	148	9	17775	1.8393	0.032938
1393	5	76248680	76265299	+	CRHBP	22861	17	5404719	5487832	312	12	17775	1.8373	0.033083
80218	3	113435307	113465120	-	NAA50	1112	14	89622516	90085506	550	69	17775	1.8372	0.033092
64926	19	15562435	15575382	-	RASAL3	1316	10	3818188	3827473	10	3	17775	1.8372	0.033093
8708	2	168346692	168727366	+	B3GALT1	9846	11	77926336	78128868	209	2	17775	1.8371	0.033099
152110	3	27257097	27410912	-	NEK10	55795	13	113831853	113863335	7	1	17775	1.837	0.033106
57670	7	138516126	138666064	-	KIAA1549	3978	19	48618702	48673852	151	10	17775	1.8363	0.03316
10622	5	89769876	89810474	+	POLR3G	26168	17	7465309	7475287	15	5	17775	1.8357	0.033198
2169	4	120238405	120243316	-	FABP2	3684	16	31271288	31344213	109	8	17775	1.8354	0.033225
8872	10	12237961	12292589	+	CDC123	9475	2	11319894	11484711	232	13	17775	1.834	0.033327
161247	14	24600675	24602058	+	FITM1	728637	5	131142683	131281391	64	6	17775	1.8339	0.033333
23360	11	47738055	47789012	-	FNBP4	9208	2	238536224	238690290	440	30	17775	1.8337	0.033352
29904	16	22217592	22300066	+	EEF2K	3204	7	27193335	27196296	1	1	17775	1.8323	0.03345
285440	4	187112565	187134617	+	CYP4V2	197258	16	70488498	70514177	1	1	17775	1.8317	0.0335
51267	12	10223012	10251655	-	CLEC1A	6514	3	170714137	170744768	51	4	17775	1.8311	0.033541
100129480	3	12581280	12586963	-	MKRN2OS	266722	13	96743093	97491816	1083	47	17775	1.8309	0.033555
404093	17	55938604	56032684	-	CUEDC1	51123	8	102209266	102218292	3	1	17775	1.8299	0.033633
6403	1	169558087	169599377	-	SELP	6403	1	169558087	169599377	88	16	17775	1.8297	0.033648
63923	1	175036994	175117202	+	TNN	63923	1	175036994	175117202	204	18	17775	1.8297	0.03365
92312	1	156041804	156051789	-	MEX3A	92312	1	156041804	156051789	8	3	17775	1.8293	0.033674
116115	19	42724492	42732353	+	ZNF526	9585	10	91461264	91534700	155	5	17775	1.8283	0.033749
571	21	30671151	30734257	+	BACH1	84698	12	75669759	75784681	134	13	17775	1.8277	0.033796
83884	5	140682196	140683612	-	SLC25A2	57151	17	34261522	34270714	17	2	17775	1.8273	0.033829
114880	2	179059208	179264160	+	OSBPL6	7225	11	101322295	101454687	458	28	17775	1.8273	0.03383
9141	19	33072071	33078358	+	PDCD5	83937	10	45455183	45491337	66	11	17775	1.8269	0.033858
441932	1	247654370	247655711	+	OR2W5	441932	1	247654370	247655711	4	1	17775	1.8267	0.033875
79901	2	172378757	172414643	+	CYBRD1	7299	11	88911040	89028927	198	11	17775	1.8264	0.033894
26123	10	97423153	97453900	-	TCTN3	822	2	85621871	85641197	63	12	17775	1.8259	0.033936
4643	15	59428168	59665071	-	MYO1E	7162	6	83072923	83077134	6	1	17775	1.8252	0.033985
79896	10	25305508	25315593	+	THNSL1	3030	2	26413504	26467665	27	2	17775	1.8246	0.034034
55713	20	45128269	45142198	-	ZNF334	121355	12	54849736	54867386	30	2	17775	1.8222	0.034209
6296	16	20775312	20808479	+	ACSM3	26031	7	24836159	25019818	398	53	17775	1.8214	0.034271
26156	16	11928053	11945442	-	RSL1D1	54664	7	12250848	12276890	123	6	17775	1.8213	0.034277
4681	1	19969723	19984949	+	NBL1	4681	1	19969723	19984949	36	9	17775	1.8203	0.034359
81620	16	88870186	88875666	+	CDT1	375612	7	103969104	104549005	1230	87	17775	1.8202	0.034367
8581	8	143866298	143868008	-	LY6D	10005	20	44470360	44486048	24	6	17775	1.8172	0.034593
8989	8	72933486	72987819	-	TRPA1	55614	20	16252742	16554079	863	46	17775	1.8171	0.034599
57103	12	4430359	4469194	+	TIGAR	7104	3	149192368	149221181	150	13	17775	1.8165	0.034648
79748	15	75105194	75118099	+	LMAN1L	1300	6	116440085	116447296	7	3	17775	1.8164	0.034652
441639	12	55523553	55524560	+	OR9K2	152519	4	48018791	48039084	39	6	17775	1.8163	0.034661
49861	6	155585147	155597682	+	CLDN20	10036	19	4402660	4443394	23	3	17775	1.8163	0.034665
1113	14	93389445	93401638	+	CHGA	2870	5	176853687	176869850	2	1	17775	1.8155	0.034726
170572	3	183770835	183778461	+	HTR3C	79811	15	59171244	59226323	27	4	17775	1.8152	0.034746
53836	3	151011874	151034636	-	GPR87	64397	15	42705016	42783390	77	7	17775	1.8147	0.034784
1434	20	47662783	47713497	+	CSE1L	283365	12	55688072	55689016	1	1	17775	1.8136	0.03487
7871	3	57741948	57915597	+	SLMAP	9495	14	64932217	64941221	8	3	17775	1.8124	0.03496
1917	20	62119365	62130668	-	EEF1A2	144577	12	64580098	64616076	24	3	17775	1.8123	0.034967
55289	2	111490150	111875799	+	ACOXL	79703	11	66512207	66613997	44	7	17775	1.8122	0.034979
9197	3	155544300	155572248	-	SLC33A1	4130	15	43803165	43823818	12	3	17775	1.812	0.034996
101927989	18	74199915	74205874	+	LOC101927989	55014	9	102668915	102736818	90	8	17775	1.8116	0.03502
7150	20	39657462	39753127	+	TOP1	9498	12	51785101	51909547	120	5	17775	1.8115	0.035035
80045	1	9163472	9189229	-	GPR157	80045	1	9163472	9189229	41	6	17775	1.8114	0.035036
56606	4	9827848	10041872	-	SLC2A9	23184	15	81239667	81282235	31	1	17775	1.811	0.035068
2895	4	93225453	94695707	+	GRID2	57149	16	20911204	20936328	18	3	17775	1.8108	0.035084
388115	15	40623653	40633168	-	C15orf52	23506	6	42749790	42836296	47	3	17775	1.8108	0.035087
7728	19	52074531	52092991	+	ZNF175	8038	10	127700960	128077127	945	78	17775	1.8101	0.035138
30813	20	25051521	25063015	-	VSX1	55711	12	29301936	29488549	426	23	17775	1.8094	0.035192
22993	5	149380169	149432706	+	HMGXB3	353288	17	38922490	38928411	9	3	17775	1.8094	0.035194
5913	11	47459308	47470730	-	RAPSN	23677	2	235860628	235964358	74	10	17775	1.8087	0.035246
3578	5	135227935	135231516	-	IL9	147011	17	27030214	27039127	4	1	17775	1.8084	0.03527
10947	8	42010464	42028701	+	AP3M2	140680	20	251504	271419	48	5	17775	1.8081	0.035295
88	1	236849754	236927931	+	ACTN2	88	1	236849754	236927931	177	26	17775	1.8075	0.035346
23474	19	44010871	44031408	-	ETHE1	54536	10	94590887	94819251	395	21	17775	1.8057	0.035483
1006	16	61681169	62070939	-	CDH8	7462	7	73624087	73644164	7	1	17775	1.8039	0.03562
4255	10	131265454	131565783	+	MGMT	130940	2	159027869	159313297	754	35	17775	1.8038	0.035633
301	9	75766721	75785309	+	ANXA1	63977	21	43218385	43299591	283	25	17775	1.8021	0.035763
116443	9	104331634	104500862	-	GRIN3A	6598	22	24129150	24176705	140	4	17775	1.8011	0.03584
5723	7	56078056	56119297	-	PSPH	23383	19	19431496	19469563	7	2	17775	1.8011	0.035844
9473	1	28199055	28213196	+	THEMIS2	9473	1	28199055	28213196	21	3	17775	1.8006	0.03588
79730	4	40751914	40812002	+	NSUN7	1106	15	93442286	93571237	179	19	17775	1.7997	0.035951
2026	12	7023614	7032860	+	ENO2	79674	3	156977531	157221415	498	28	17775	1.7982	0.036073
51602	2	203130515	203168384	+	NOP58	257160	11	117103341	117156404	82	9	17775	1.7967	0.036193
751071	11	62432725	62434923	+	METTL12	55768	3	25760435	25831530	21	1	17775	1.7957	0.036273
6874	20	60549854	60640866	-	TAF4	3798	12	57943812	57980416	28	6	17775	1.7955	0.036287
55435	4	113152893	113191211	+	AP1AR	3683	16	30483983	30534506	9	3	17775	1.7943	0.036381
150356	22	41605861	41636935	-	CHADL	10129	13	32605269	32870794	516	41	17775	1.794	0.036403
9553	2	27994584	28002608	+	MRPL33	26610	11	31531297	31806073	207	7	17775	1.7939	0.036413
2790	9	114423851	114432526	+	GNG10	162	22	29723669	29784754	77	10	17775	1.7924	0.036538
57451	5	166406083	167691162	+	TENM2	6668	17	45973516	46006323	47	7	17775	1.7914	0.036612
5281	2	46808413	46844251	-	PIGF	23788	11	47638858	47664206	15	4	17775	1.7909	0.036652
5331	11	64018995	64036924	+	PLCB3	4615	3	38179969	38184513	2	1	17775	1.7903	0.036699
84527	19	9434448	9461838	+	ZNF559	1759	9	130965634	131017528	28	6	17775	1.7895	0.036766
200894	3	93698983	93774522	+	ARL13B	399671	14	73945189	74025651	77	14	17775	1.7895	0.03677
155382	7	73082174	73086440	+	VPS37D	7644	19	23540498	23578269	77	6	17775	1.7894	0.036771
4986	8	54138276	54164257	-	OPRK1	117532	20	2517253	2622494	294	20	17775	1.7891	0.036801
65977	2	179345199	179369783	+	PLEKHA3	10413	11	101981151	102104154	182	10	17775	1.7871	0.036962
80304	2	24252206	24270296	-	C2orf44	283278	11	16800509	16809037	14	5	17775	1.7859	0.037056
1738	7	107531586	107561643	+	DLD	284340	19	42932695	42947136	8	1	17775	1.7851	0.037126
57505	6	44266463	44281094	-	AARS2	63893	17	74385613	74449288	52	7	17775	1.7839	0.037222
22921	10	23384427	23410942	+	MSRB2	5443	2	25383722	25391559	11	4	17775	1.7829	0.037303
51263	2	99797542	99816020	+	MRPL30	23625	11	65339820	65341669	2	1	17775	1.7827	0.037315
2981	1	42619092	42621495	+	GUCA2B	2981	1	42619092	42621495	6	3	17775	1.7826	0.037324
7032	21	43766466	43771208	-	TFF2	283431	12	100967446	101020657	84	8	17775	1.7825	0.037338
11227	2	158114340	158167913	+	GALNT5	254225	11	74459913	74553458	110	9	17775	1.7821	0.037368
6857	12	79257773	79845788	+	SYT1	345274	4	87744477	87770416	22	6	17775	1.7817	0.037396
221120	11	43902357	43941825	+	ALKBH3	93010	2	232260335	232265875	6	2	17775	1.7802	0.03752
259287	7	143174966	143175889	+	TAS2R41	57333	19	50030875	50046891	48	2	17775	1.7792	0.0376
3757	7	150642044	150675402	-	KCNH2	3817	19	51376689	51383823	12	3	17775	1.779	0.03762
11215	13	42846261	42897403	+	AKAP11	3157	5	43287572	43313614	32	3	17775	1.7785	0.037659
23234	10	75002582	75007025	-	DNAJC9	200728	2	62727356	62733604	24	5	17775	1.7768	0.037797
79727	1	26737269	26756219	+	LIN28A	79727	1	26737269	26756219	20	6	17775	1.7764	0.037837
219438	11	55587106	55588047	+	OR5D18	150678	2	241065980	241075764	36	4	17775	1.7763	0.037839
26223	5	135266006	135277367	+	FBXL21	6147	17	27047000	27051374	1	1	17775	1.7758	0.03788
51136	17	58029723	58042117	-	RNFT1	27012	8	110979233	110987963	6	2	17775	1.7752	0.037933
6402	1	169659806	169680843	-	SELL	6402	1	169659806	169680843	69	11	17775	1.7749	0.037955
144097	11	63580846	63595190	+	C11orf84	10015	3	33840063	33911199	165	8	17775	1.7729	0.038119
101928058	8	1920830	1922833	-	LOC101928058	100529240	19	53430388	53466164	1	1	17775	1.7723	0.03817
9920	8	1921949	1955109	+	KBTBD11	125893	19	53452632	53466164	1	1	17775	1.7723	0.03817
89858	19	51994613	52005043	-	SIGLEC12	55760	10	127524909	127569884	25	2	17775	1.7723	0.038175
223075	7	31553685	31698334	+	CCDC129	126402	19	15121539	15134083	55	12	17775	1.7719	0.038202
79723	10	14920782	14946314	+	SUV39H2	348654	2	17935152	17966632	56	9	17775	1.7716	0.038227
51538	1	31769832	31838569	+	ZCCHC17	51538	1	31769832	31838569	105	6	17775	1.7709	0.038293
1459	16	58191811	58231782	-	CSNK2A2	155382	7	73082174	73086440	5	2	17775	1.7704	0.03833
3848	12	53068520	53074191	-	KRT1	55296	4	26585546	26758232	56	1	17775	1.7696	0.038397
91319	22	24176690	24181430	-	DERL3	23014	12	117581278	117628305	115	6	17775	1.7692	0.03843
196051	10	122216466	122349367	+	PPAPDC1A	5624	2	128175996	128186822	25	5	17775	1.7674	0.03858
6843	12	6571403	6579843	-	VAMP1	285313	3	151153778	151179272	36	5	17775	1.7674	0.038581
51237	5	138723257	138725605	-	MZB1	51379	17	29109702	29151778	79	1	17775	1.7668	0.038633
57710	1	180882313	180920745	+	KIAA1614	57710	1	180882313	180920745	61	15	17775	1.7659	0.038705
149986	20	60697517	60710434	+	LSM14B	79837	12	57984942	57997211	10	4	17775	1.7657	0.038719
27039	5	137225125	137276156	+	PKD2L2	124925	17	27281923	27333458	25	3	17775	1.7654	0.038747
57469	19	46994448	46999169	-	PNMAL2	27343	10	103338639	103348027	14	2	17775	1.7653	0.038757
5462	8	128427131	128429455	+	POU5F1B	11142	20	43160422	43247678	75	6	17775	1.765	0.038783
10922	7	150773708	150777970	-	FASTK	90353	19	51600863	51611647	7	2	17775	1.7647	0.038806
6999	4	156824845	156841558	+	TDO2	146225	16	66613351	66622178	14	2	17775	1.7633	0.038922
54819	5	132332677	132362275	-	ZCCHC10	92521	17	19912649	20218072	136	8	17775	1.763	0.038947
54714	8	87586163	87755903	-	CNGB3	84532	20	24986866	25038818	64	9	17775	1.7629	0.038956
5036	12	56498103	56507694	+	PA2G4	79644	4	56212388	56239267	47	7	17775	1.7629	0.038959
6810	16	31044416	31051489	+	STX4	64983	7	42971804	42977456	4	2	17775	1.7629	0.03896
5740	20	48120411	48184707	-	PTGIS	341416	12	55845998	55846936	1	1	17775	1.7629	0.03896
2358	19	52264453	52273779	+	FPR2	594857	10	129347613	129350935	27	7	17775	1.7627	0.038977
91683	11	66790190	66818334	+	SYT12	4134	3	47892180	48130769	76	5	17775	1.7626	0.038983
129446	2	167744997	168116263	+	XIRP2	57558	11	77899858	77925757	15	2	17775	1.7614	0.039084
902	5	86687310	86708850	-	CCNH	643664	17	7370504	7386383	31	4	17775	1.7606	0.039151
284349	19	44331445	44353050	+	ZNF283	1562	10	96443251	96495947	90	9	17775	1.7591	0.039279
54621	12	118501398	118541810	-	VSIG10	27236	4	153701091	153833064	171	12	17775	1.7588	0.039305
100131390	2	175199769	175205859	+	SP9	387804	11	93553735	93583668	61	11	17775	1.7588	0.039308
8440	2	106361520	106510730	+	NCK2	57124	11	66081958	66084515	2	1	17775	1.7583	0.039344
10595	16	23701625	23724821	-	ERN2	101928208	7	29760114	29782218	58	6	17775	1.7567	0.03948
155435	7	155437188	155574179	+	RBM33	284370	19	52494587	52511494	50	5	17775	1.7533	0.039776
55315	10	73079010	73123147	+	SLC29A3	87178	2	55861198	55921045	119	15	17775	1.7531	0.039793
56895	6	161551057	161695107	-	AGPAT4	400673	19	5904852	5910263	5	2	17775	1.7528	0.039821
2548	17	78075339	78093680	+	GAA	286343	9	12774989	12823059	68	10	17775	1.7527	0.039823
84957	11	73087405	73108519	+	RELT	7873	3	51422692	51426828	4	1	17775	1.7525	0.039847
284252	18	24034874	24237365	-	KCTD1	10020	9	36214438	36277053	110	12	17775	1.7523	0.03986
4093	13	37418968	37494409	-	SMAD9	3977	5	38475065	38595507	74	7	17775	1.7505	0.040017
84803	4	84456886	84527028	+	AGPAT9	54820	16	15737124	15820210	134	15	17775	1.7495	0.040098
9739	16	30968615	30995985	+	SETD1A	79020	7	42948223	42951689	7	2	17775	1.7488	0.04016
84913	2	85980909	86018506	+	ATOH8	283248	11	63678693	63684407	1	1	17775	1.7488	0.04016
64092	21	15857549	15955723	-	SAMSN1	11052	12	69633317	69668138	39	6	17775	1.7486	0.040181
2049	3	184279587	184300196	+	EPHB3	7168	15	63334838	63364114	69	10	17775	1.7481	0.040226
9410	1	31732415	31769644	-	SNRNP40	9410	1	31732415	31769644	66	4	17775	1.7475	0.040271
157574	8	28285925	28347835	-	FBXO16	57663	19	57631509	57643294	26	5	17775	1.7472	0.040298
1644	7	50526134	50633154	-	DDC	2657	19	18979361	19006953	13	4	17775	1.7468	0.040334
2887	7	50657760	50861159	-	GRB10	10715	19	18979361	19007396	13	4	17775	1.7468	0.040334
56135	5	140306302	140391929	+	PCDHAC1	146862	17	33474787	33516364	79	11	17775	1.7448	0.040506
7587	10	38383264	38412280	+	ZNF37A	9577	2	28113482	28561768	709	41	17775	1.7432	0.04065
79178	14	23980969	24028790	+	THTPA	171019	5	128796103	129074376	376	24	17775	1.7424	0.040717
10126	22	39174513	39190161	-	DNAL4	9818	13	25875222	25916561	5	1	17775	1.7406	0.040873
3146	13	31032877	31191942	-	HMGB1	51289	5	33936491	33939023	3	2	17775	1.7398	0.040946
64582	14	59930240	59932059	-	GPR135	64411	5	141032968	141061800	59	13	17775	1.7372	0.041179
8388	17	3336164	3337135	-	OR1E2	2918	7	126078652	126892428	1512	48	17775	1.7364	0.041243
160335	12	83080731	83528647	+	TMTC2	6696	4	88896802	88904563	14	4	17775	1.736	0.041278
4857	14	26915089	27067239	-	NOVA1	134553	5	134181370	134195425	7	3	17775	1.7358	0.0413
29126	9	5450503	5470567	+	CD274	57403	20	56884771	56942563	96	9	17775	1.7352	0.04135
2150	5	76114833	76131140	+	F2RL1	79003	17	5389694	5394134	21	6	17775	1.7351	0.041358
51816	22	17659681	17702744	-	CECR1	32	12	109554222	109706031	304	26	17775	1.735	0.041369
54529	2	190526125	190535557	+	ASNSD1	6588	11	107578101	107582787	4	2	17775	1.7346	0.041409
400950	2	42162508	42180943	-	C2orf91	4192	11	46402334	46405387	3	1	17775	1.7332	0.041528
84675	8	67039131	67087720	+	TRIM55	149840	20	5731043	5844558	130	18	17775	1.7324	0.041602
1307	1	32117848	32169768	-	COL16A1	1307	1	32117848	32169768	53	9	17775	1.7321	0.041629
84944	1	166958394	166991451	+	MAEL	84944	1	166958394	166991451	61	11	17775	1.7321	0.041631
3630	11	2181009	2182439	-	INS	79634	2	175260457	175294303	75	5	17775	1.732	0.041641
64376	10	124750322	124768366	-	IKZF5	92	2	148602086	148688396	59	5	17775	1.7314	0.041691
57453	11	117298489	117667976	-	DSCAML1	165829	3	119884328	120003921	201	24	17775	1.7312	0.041705
145264	14	94953611	94984181	-	SERPINA12	821	5	179125019	179158642	41	5	17775	1.7308	0.041748
219428	11	55339604	55340536	+	OR4C16	401040	2	240499995	240507788	3	1	17775	1.7303	0.04179
57512	10	25464290	25891158	+	GPR158	3032	2	26467616	26513333	22	3	17775	1.7302	0.041796
83986	16	284758	318960	+	ITFG3	51106	6	155574495	155635631	194	18	17775	1.7302	0.041798
10480	11	32605313	32624037	+	EIF3M	7857	2	224461658	224467217	1	1	17775	1.7302	0.0418
22954	9	119360147	119463579	+	TRIM32	9814	22	31892125	32014537	300	15	17775	1.7285	0.041947
154664	7	48211057	48687091	+	ABCA13	25789	19	18723682	18731849	18	5	17775	1.7284	0.041958
4524	1	11845787	11866160	-	MTHFR	4524	1	11845787	11866160	59	8	17775	1.7282	0.041979
359948	1	234740015	234745271	-	IRF2BP2	359948	1	234740015	234745271	8	3	17775	1.7281	0.041984
10559	6	88182637	88222057	+	SLC35A1	80000	18	18822203	19105384	141	7	17775	1.7265	0.042128
84649	11	75479778	75512581	+	DGAT2	3700	3	52847006	52864717	22	3	17775	1.7255	0.042219
9667	19	5587007	5622991	-	SAFB2	5711	9	123578331	123605299	24	4	17775	1.7253	0.042238
83700	11	133938820	134021652	+	JAM3	55186	3	140660662	140698785	54	3	17775	1.7239	0.042367
7051	14	24718159	24733115	-	TGM1	116842	5	132209358	132210582	2	1	17775	1.7234	0.042404
10840	3	125822404	125900029	-	ALDH1L1	7528	14	100705102	100745371	56	5	17775	1.7233	0.042414
945	19	51728335	51743274	+	CD33	64077	10	126150341	126302710	462	38	17775	1.7232	0.042423
27303	3	29322351	30051886	+	RBMS3	55002	13	114145308	114204544	295	8	17775	1.723	0.042441
84839	19	3769087	3772219	-	RAX2	1317	9	115983808	116026772	77	11	17775	1.7226	0.042482
51802	4	156750881	156787425	-	ASIC5	113540	16	66599849	66613038	20	2	17775	1.7216	0.042572
125981	19	6306510	6333640	-	ACER1	138883	9	125288637	125289572	4	2	17775	1.721	0.042627
101928566	1	16302626	16323701	+	TBC1D3P6	101928566	1	16302626	16323701	26	6	17775	1.7206	0.042657
60494	11	86085778	86134151	+	CCDC81	132203	3	63638344	63650893	42	5	17775	1.7184	0.042861
140458	4	177134824	177198722	-	ASB5	64180	16	68009566	68014452	2	1	17775	1.7182	0.042877
486	11	117690790	117699408	-	FXYD2	116064	3	120043576	120068186	50	7	17775	1.718	0.042898
1622	2	120124504	120130122	+	DBI	4041	11	68080077	68216743	150	17	17775	1.7174	0.042951
6329	17	62015914	62066876	-	SCN4A	340359	8	124657743	124666041	23	5	17775	1.7173	0.042959
10242	3	178254086	178562217	+	KCNMB2	56204	15	52873518	52971569	80	9	17775	1.7173	0.042965
8110	14	73085561	73360824	-	DPF3	56923	5	151771102	151784840	52	2	17775	1.7166	0.043029
2788	19	2511218	2702746	-	GNG7	1902	9	113635542	113801523	364	26	17775	1.7163	0.043049
79918	16	58549383	58554431	+	SETD6	1365	7	73183327	73184600	1	1	17775	1.7154	0.04314
54921	16	69151912	69166493	-	CHTF8	799	7	93053799	93204042	269	20	17775	1.7146	0.043209
2299	5	169532917	169536729	+	FOXI1	8631	17	46210802	46507596	533	20	17775	1.7105	0.043584
7038	8	133879149	134147146	+	TG	6406	20	43835605	43838414	2	1	17775	1.7077	0.04385
7434	7	158820866	158937649	-	VIPR2	147658	19	52932394	52942720	15	1	17775	1.7072	0.04389
5754	6	43044006	43129458	+	PTK7	9772	17	73452664	73496533	32	4	17775	1.7071	0.043898
26523	1	36335412	36395211	+	AGO1	26523	1	36335412	36395211	23	2	17775	1.707	0.043915
27348	9	132565428	132573563	+	TOR1B	150356	22	41605861	41636935	59	3	17775	1.7066	0.043948
254773	2	99858709	99871570	-	LYG2	254102	11	65343509	65360121	14	3	17775	1.7056	0.044038
10194	18	72922710	73001905	+	TSHZ1	85365	9	101978707	101984246	5	1	17775	1.7048	0.044117
54753	7	6655398	6663921	+	ZNF853	7087	19	10400655	10407454	12	4	17775	1.7044	0.04415
11112	7	27565059	27702620	-	HIBADH	81576	19	13842574	13874108	1	1	17775	1.7041	0.04418
27019	9	34458750	34520987	+	DNAI1	571	21	30671151	30734257	49	6	17775	1.7024	0.044336
10158	1	47649261	47655771	-	PDZK1IP1	10158	1	47649261	47655771	4	2	17775	1.7023	0.044347
66037	2	198591603	198651036	-	BOLL	5805	11	112097088	112104696	4	1	17775	1.7023	0.044352
30827	18	47808713	47814692	-	CXXC1	81689	9	88879461	88897676	15	3	17775	1.7021	0.04437
6656	13	112721913	112726020	+	SOX1	57561	5	90664541	90679149	7	2	17775	1.702	0.04438
10188	3	195590235	195635880	-	TNK2	10391	15	68851614	69020145	104	11	17775	1.7012	0.044453
2983	4	156680126	156728783	+	GUCY1B3	100529251	16	66586466	66613038	39	3	17775	1.7002	0.044547
11277	3	48506919	48509044	+	TREX1	5687	14	35747811	35786680	93	12	17775	1.6994	0.044623
219670	10	25270908	25351208	-	ENKUR	150946	2	26395960	26412532	19	3	17775	1.6992	0.044641
4609	8	128748315	128753680	+	MYC	100	20	43248160	43280376	19	6	17775	1.6983	0.044723
6950	6	160199530	160212135	-	TCP1	125988	19	5678425	5680911	1	1	17775	1.6981	0.04474
7056	20	23026270	23030301	-	THBD	160492	12	25629016	25801496	378	32	17775	1.6978	0.044775
29888	19	47222768	47250251	-	STRN4	79591	10	103605356	103815932	176	18	17775	1.6973	0.044824
79971	1	68564142	68698284	-	WLS	79971	1	68564142	68698284	385	53	17775	1.6967	0.04488
23396	19	3630179	3700484	-	PIP5K1C	169834	9	115759400	115774472	28	4	17775	1.6965	0.044894
130951	2	74785010	74875994	-	M1AP	6094	11	62380213	62382592	2	1	17775	1.6945	0.045083
22950	2	27886338	27917847	+	SLC4A1AP	196294	11	31453948	31531169	52	3	17775	1.6944	0.04509
23232	10	96161956	96296089	+	TBC1D12	347730	2	80515481	80531718	22	5	17775	1.6943	0.045102
79817	9	27325207	27530223	-	MOB3B	4987	20	62711451	62731996	1	1	17775	1.6916	0.04536
222229	7	102105335	102113615	+	LRWD1	1555	19	41497138	41524308	79	10	17775	1.6916	0.045365
202052	5	138745892	138780171	-	DNAJC18	55803	17	29248698	29286340	7	2	17775	1.6913	0.04539
3948	11	18433851	18472798	+	LDHC	151306	2	219125738	219128582	3	1	17775	1.69	0.045518
3931	16	67973787	67978656	-	LCAT	8321	7	90893783	90898132	3	1	17775	1.6895	0.045562
2140	1	28296855	28415173	-	EYA3	2140	1	28296855	28415173	144	13	17775	1.6889	0.045616
9249	1	12627939	12677820	-	DHRS3	9249	1	12627939	12677820	74	13	17775	1.6888	0.045624
26297	11	17809595	18034709	-	SERGEF	7520	2	216972381	217071016	156	15	17775	1.6866	0.045837
55362	6	44094599	44123256	+	TMEM63B	353174	17	74075263	74078885	3	1	17775	1.6853	0.045966
5141	19	10527449	10580307	+	PDE4A	1861	9	132575221	132586441	16	4	17775	1.6845	0.046038
9536	9	132500615	132515344	-	PTGES	83746	22	41601312	41627276	59	3	17775	1.6838	0.04611
744	11	30406040	30608260	-	MPPED2	6508	2	220492292	220506702	2	1	17775	1.6836	0.046127
54221	2	946554	1371401	+	SNTG2	63875	11	6701616	6704632	8	1	17775	1.6831	0.046182
56125	5	140578916	140582618	+	PCDHB11	146853	17	34087890	34092098	1	1	17775	1.6829	0.0462
9465	6	131456826	131604675	+	AKAP7	54495	18	66340925	66382535	32	2	17775	1.6828	0.046209
28984	13	42031542	42045013	+	RGCC	389289	5	43039182	43040447	1	1	17775	1.6823	0.04626
27327	16	24741028	24837548	+	TNRC6A	222166	7	30174552	30202381	41	5	17775	1.6811	0.04637
56269	19	44220214	44224173	+	IRGC	51196	10	95753746	96088149	401	33	17775	1.6809	0.046388
79823	2	44589043	44999731	+	CAMKMT	91252	11	47428683	47438051	15	3	17775	1.6809	0.04639
80336	20	43538701	43587585	+	PABPC1L	319101	12	53001354	53012343	24	8	17775	1.6807	0.046415
101928621	4	1317222	1319906	-	LOC101928621	1543	15	75011883	75017951	3	2	17775	1.68	0.046483
5775	2	120517207	120742496	+	PTPN4	3508	11	68671319	68708070	67	6	17775	1.6799	0.046486
7481	11	75897370	75921803	-	WNT11	100526772	3	52867131	52931597	91	6	17775	1.6773	0.04674
283152	11	119060963	119072160	-	CCDC153	57493	3	124684554	124774802	195	20	17775	1.6765	0.046819
728276	16	19297105	19322269	+	CLEC19A	9771	7	22157908	22396751	521	39	17775	1.676	0.046865
1185	1	11866153	11903201	+	CLCN6	1185	1	11866153	11903201	147	10	17775	1.6751	0.046961
54901	6	20534688	21232635	+	CDKAL1	54757	17	66531257	66597095	99	15	17775	1.6746	0.047007
4922	12	86268073	86276770	+	NTS	8916	4	89513574	89629693	173	14	17775	1.6741	0.047054
1285	2	228029281	228179508	+	COL4A3	6484	11	126225540	126284536	103	14	17775	1.674	0.047069
3070	10	96305535	96362628	+	HELLS	8802	2	84650647	84686586	4	2	17775	1.6732	0.047144
8313	17	63524681	63557740	-	AXIN2	137209	8	125985539	125991631	7	1	17775	1.6708	0.04738
84795	10	100143322	100174978	-	PYROXD2	151	2	96778623	96782281	3	1	17775	1.6701	0.04745
284098	17	34890849	34895217	+	PIGW	80223	8	37716465	37757015	5	2	17775	1.67	0.047464
3738	1	111196182	111217655	-	KCNA3	3738	1	111196182	111217655	32	5	17775	1.6688	0.04758
91283	9	103189495	103214016	+	MSANTD3	2781	22	23412669	23467224	56	4	17775	1.6683	0.047632
55450	1	20808884	20812728	-	CAMK2N1	55450	1	20808884	20812728	1	1	17775	1.6677	0.04769
79781	2	237232790	237416178	-	IQCA1	3742	12	4918342	4961093	175	22	17775	1.6675	0.047709
22920	1	169890461	170043882	-	KIFAP3	22920	1	169890461	170043882	223	14	17775	1.6671	0.047746
65987	11	77726761	77757237	-	KCTD14	50650	3	56761446	57113336	688	74	17775	1.667	0.04776
10346	11	5710817	5732093	+	TRIM22	54842	2	191273081	191367041	147	13	17775	1.666	0.047856
51503	11	94695787	94706776	-	CWC15	25978	3	87276413	87304698	49	9	17775	1.6638	0.048072
118427	1	102268126	102462790	-	OLFM3	118427	1	102268126	102462790	308	30	17775	1.6632	0.048139
55745	14	57735606	57756797	+	AP5M1	56101	5	140777695	140892546	206	24	17775	1.6626	0.0482
57593	20	2673524	2740754	+	EBF4	3824	12	10457050	10469850	17	1	17775	1.6618	0.048273
284274	18	73121827	73139589	-	SMIM21	10952	9	101984570	101992901	11	1	17775	1.6617	0.048291
6013	9	5307637	5339873	-	RLN1	128602	20	56725983	56736186	9	2	17775	1.6614	0.048315
64207	14	77490886	77495042	-	IRF2BPL	54908	5	169010638	169031782	46	5	17775	1.6611	0.048347
30846	19	48216601	48246391	+	EHD2	81603	10	104403326	104418076	16	5	17775	1.6607	0.048383
374378	11	11292421	11643561	-	GALNT18	22868	2	207630112	207660913	53	9	17775	1.6605	0.048407
25852	3	137906115	138017231	+	ARMC8	51234	15	34517214	34522357	13	3	17775	1.6601	0.048451
2627	18	19749404	19782491	+	GATA6	768	9	35673915	35681156	14	5	17775	1.6597	0.048489
56950	1	214454565	214510477	+	SMYD2	56950	1	214454565	214510477	138	16	17775	1.6595	0.048508
10551	7	16831437	16844738	-	AGR2	9545	19	11432722	11450344	39	3	17775	1.6592	0.04854
84727	12	6980099	6982521	-	SPSB2	389170	3	156543069	156763918	391	20	17775	1.6589	0.048569
3167	10	124902006	124910188	+	HMX2	55777	2	148778580	149271046	567	27	17775	1.6568	0.048785
55294	4	153242410	153456393	-	FBXW7	374739	16	58010339	58022020	10	3	17775	1.6567	0.048792
1750	7	96635290	96640352	+	DLX6	163081	19	37178466	37212428	52	4	17775	1.6566	0.048804
79568	2	200820040	200828848	+	C2orf47	1813	11	113280317	113346413	119	15	17775	1.656	0.048858
55536	7	21940517	21985542	-	CDCA7L	126068	19	11877815	11894893	54	4	17775	1.6558	0.048883
2982	4	156587862	156658214	+	GUCY1A3	51192	16	66586466	66603832	25	3	17775	1.6556	0.048902
51131	13	50069746	50103123	+	PHF11	10769	5	57749809	57755966	16	3	17775	1.6554	0.048919
79751	11	790475	798269	-	SLC25A22	6741	2	170655322	170668574	26	6	17775	1.6545	0.049017
56670	3	151591431	151599876	+	SUCNR1	146057	15	43030928	43213037	121	12	17775	1.6544	0.049025
27295	4	186421814	186456712	-	PDLIM3	16	16	70286198	70323452	5	2	17775	1.654	0.04906
25932	1	25071760	25170815	+	CLIC4	25932	1	25071760	25170815	40	2	17775	1.653	0.049169
147407	18	29339659	29340843	-	SLC25A52	79269	9	37800551	37867666	128	4	17775	1.6528	0.049184
5270	2	224839765	224904036	-	SERPINE2	338667	11	125817319	125826735	40	8	17775	1.6528	0.049188
5015	14	57267425	57277194	-	OTX2	9708	5	140767059	140892546	224	26	17775	1.6527	0.049191
10640	14	57669194	57735726	-	EXOC5	8641	5	140767452	140892546	224	26	17775	1.6527	0.049191
56731	20	62371211	62375403	+	SLC2A4RG	100129940	12	66253782	66275821	17	3	17775	1.6525	0.049214
284307	19	58095508	58105256	+	ZIK1	390063	11	5461772	5462783	4	2	17775	1.6524	0.049225
100996574	9	135933468	135936777	-	LOC100996574	638	22	43506754	43525718	16	1	17775	1.6523	0.049237
8443	1	231376919	231413719	+	GNPAT	8443	1	231376919	231413719	61	5	17775	1.6514	0.049328
5612	11	76061004	76091880	-	PRKRIR	375346	3	52870772	52931597	83	6	17775	1.651	0.049371
5535	9	104353897	104357283	-	PPP3R2	91319	22	24176690	24181430	6	1	17775	1.6497	0.049505
80018	12	112464493	112546826	-	NAA25	2549	4	144257680	144395718	161	18	17775	1.6492	0.049554
25758	11	33563877	33695648	+	KIAA1549L	57624	2	226264426	226518734	252	21	17775	1.6492	0.049557
1519	4	156845270	156875048	-	CTSO	123920	16	66637935	66647795	15	3	17775	1.6485	0.04962
254268	1	109358520	109400864	-	AKNAD1	254268	1	109358520	109400864	129	17	17775	1.6481	0.049666
7318	3	49842638	49851391	-	UBA7	9147	14	50250528	50319763	5	2	17775	1.6478	0.049695
84932	14	21927179	21945132	-	RAB2B	100302736	5	114914339	114961876	55	7	17775	1.6475	0.049732
128272	1	16524599	16539104	-	ARHGEF19	128272	1	16524599	16539104	28	3	17775	1.6474	0.049741
4893	1	115247085	115259515	-	NRAS	4893	1	115247085	115259515	11	2	17775	1.6473	0.049744
5465	22	46546458	46639653	+	PPARA	83548	13	46039030	46110833	142	11	17775	1.6453	0.049955

## Sheet: SAH
ID	CHR	BP	END	L	gene	GENE	CHR	START	STOP	NSNPS	NPARAM	N	ZSTAT	P
25830	22	44220387	44258378	-	SULT4A1	55785	12	95470525	95611240	303	20	13301	5.3149	5.3363e-08
375189	2	24337954	24346334	-	PFN4	57412	10	104629183	104661656	82	9	13301	4.6347	1.7869e-06
51639	2	24290454	24299314	-	SF3B6	1586	10	104590288	104597290	15	3	13301	4.4252	4.8179e-06
653140	2	24397471	24423718	+	FAM228A	22978	10	104847774	104953063	159	10	13301	4.2114	1.2691e-05
9540	2	24300303	24308085	-	TP53I3	119032	10	104613967	104624718	17	4	13301	4.2037	1.3127e-05
150379	22	44275558	44287893	-	PNPLA5	55591	12	95611522	95696566	186	19	13301	4.1769	1.4777e-05
4253	14	39734476	39820397	+	CTAGE5	8974	5	131528299	131563556	6	2	13301	4.0403	2.6696e-05
375190	2	24346350	24392507	+	FAM228B	54805	10	104678075	104838344	259	12	13301	4.039	2.6842e-05
758	22	43807202	43903688	+	MPPED1	55967	12	95365104	95397489	135	14	13301	3.9662	3.6513e-05
6728	5	112196885	112228776	+	SRP19	10428	16	75327608	75467387	137	6	13301	3.9151	4.5175e-05
7905	5	112212081	112258339	-	REEP5	124491	16	75477136	75498584	36	5	13301	3.8105	6.9335e-05
84075	14	44973352	44976499	-	FSCB	6584	5	131705396	131731306	76	9	13301	3.7852	7.679e-05
54875	9	17134989	17503921	+	CNTLN	51507	20	55043641	55093942	49	2	13301	3.7676	8.2405e-05
79901	2	172378757	172414643	+	CYBRD1	3992	11	61567097	61584529	16	2	13301	3.6615	0.00012538
6456	9	17578953	17797122	+	SH3GL2	140687	20	55066548	55100981	41	2	13301	3.6313	0.000141
254170	14	39865577	39901704	-	FBXO33	8572	5	131593351	131609147	34	6	13301	3.6002	0.00015897
26098	10	127408084	127452712	+	EDRF1	151188	2	153574407	153617767	69	8	13301	3.592	0.00016407
58493	9	115448786	115480387	-	INIP	150280	22	30476453	30573064	149	16	13301	3.5607	0.00018491
55002	13	114145308	114204544	+	TMCO3	10184	5	77781038	77944648	127	7	13301	3.5337	0.00020487
64800	22	43924624	44208217	-	EFCAB6	7181	12	95414005	95467404	86	13	13301	3.5169	0.00021834
79828	2	172173912	172291312	-	METTL8	746	11	61556602	61560085	3	1	13301	3.5026	0.00023038
101927955	11	9726380	9727943	-	LOC101927955	5334	2	198669426	199014608	330	11	13301	3.4776	0.00025298
10949	5	137087073	137090039	-	HNRNPA0	10594	17	1553923	1588176	19	1	13301	3.4721	0.00025824
387890	12	120031264	120079861	+	TMEM233	4258	4	140586922	140661899	145	23	13301	3.4594	0.0002707
1781	2	172543919	172606668	+	DYNC1I2	9415	11	61583675	61634826	80	11	13301	3.4252	0.00030722
8470	4	186506598	186877870	-	SORBS2	101929304	16	12664049	12668144	27	3	13301	3.4078	0.00032747
55193	3	52579368	52719866	-	PBRM1	144811	13	44453420	44468068	37	6	13301	3.3858	0.00035488
10235	11	64494383	64512928	-	RASGRP2	27303	3	29322351	30051886	1554	100	13301	3.3845	0.0003565
22920	1	169890461	170043882	-	KIFAP3	22920	1	169890461	170043882	219	14	13301	3.3688	0.00037741
30062	18	56934267	56940625	-	RAX	1029	9	21967751	21994490	12	2	13301	3.3612	0.00038805
3845	12	25358180	25403870	-	KRAS	1857	3	183873099	183891314	20	6	13301	3.3608	0.0003886
145581	14	42076764	42373752	+	LRFN5	6583	5	131630145	131679899	106	9	13301	3.3516	0.00040169
4920	9	94484878	94712444	-	ROR2	1292	21	47518033	47552763	1	1	13301	3.3212	0.0004482
387718	10	127265091	127371735	-	TEX36	55660	2	153508107	153574628	67	10	13301	3.3158	0.00045698
54766	11	111338255	111383105	-	BTG4	2838	3	98250743	98251994	2	1	13301	3.3096	0.00046707
287	4	113739239	114304896	+	ANK2	1136	15	78885394	78913637	49	5	13301	3.3064	0.00047247
391123	1	159824106	159832447	-	VSIG8	391123	1	159824106	159832447	5	2	13301	3.29	0.00050102
56674	11	8968840	8986553	-	TMEM9B	23451	2	198256698	198299815	26	3	13301	3.2816	0.00051604
170712	4	46736844	46911252	-	COX7B2	23582	15	43477466	43489375	1	1	13301	3.2788	0.0005213
100463486	11	10529434	10530723	-	MTRNR2L8	129450	2	200793634	200820459	22	5	13301	3.2563	0.00056442
26284	17	27182043	27188072	+	ERAL1	9162	7	137074385	137531609	368	31	13301	3.1941	0.00070136
753	18	13218729	13652753	+	LDLRAD4	114	8	131792546	132053012	628	49	13301	3.1777	0.00074219
339302	18	56962634	56985881	-	CPLX4	1030	9	22002902	22009312	5	2	13301	3.172	0.00075702
64417	5	43444354	43484171	-	C5orf28	113	16	50278830	50352046	11	3	13301	3.1691	0.00076449
51574	4	113558120	113578748	+	LARP7	1138	15	78857862	78887611	42	5	13301	3.1686	0.0007658
440957	3	52570002	52574586	+	SMIM4	160857	13	44410488	44453826	100	10	13301	3.1457	0.00082858
440026	11	9302201	9336315	-	TMEM41B	100529241	2	198364721	198418423	28	3	13301	3.1432	0.00083552
84868	5	156512843	156536248	-	HAVCR2	201164	17	17104309	17109646	11	4	13301	3.1399	0.00084516
127579	1	154991003	155006257	-	DCST2	127579	1	154991003	155006257	8	2	13301	3.133	0.00086526
25790	1	159842150	159869992	-	CFAP45	25790	1	159842150	159869992	20	3	13301	3.1283	0.00087899
56097	5	140868808	140892546	+	PCDHGC5	1140	17	7348406	7360932	24	4	13301	3.1269	0.00088317
56098	5	140864741	140892546	+	PCDHGC4	2256	17	7341784	7348256	6	2	13301	3.1255	0.00088741
1163	1	154947118	154951725	+	CKS1B	1163	1	154947118	154951725	1	1	13301	3.0927	0.0009918
2281	2	24272584	24286551	+	FKBP1B	54838	10	104503727	104576022	148	16	13301	3.0759	0.0010492
9874	2	171847333	172087824	-	TLK1	745	11	61520121	61555990	13	2	13301	3.0667	0.0010821
56123	5	140593509	140596993	+	PCDHB13	284111	17	6588038	6616886	10	2	13301	3.062	0.0010994
118611	10	128113566	128213444	-	C10orf90	2820	2	157291965	157442915	169	12	13301	3.0566	0.0011193
10527	11	9406169	9469674	+	IPO7	25843	2	198380295	198418423	19	2	13301	3.041	0.0011789
55732	1	169763224	169822229	+	C1orf112	55732	1	169763224	169822229	154	13	13301	3.0376	0.0011922
2565	4	46037786	46126082	-	GABRG1	197131	15	43235095	43398286	16	2	13301	3.0331	0.0012102
57147	1	169822215	169863100	-	SCYL3	57147	1	169822215	169863100	117	11	13301	3.0273	0.0012339
50862	11	10533225	10562774	-	RNF141	79568	2	200820040	200828848	8	3	13301	3.0203	0.0012626
80216	4	113218480	113363774	+	ALPK1	3658	15	78730518	78793798	77	7	13301	3.0086	0.0013125
283238	11	62847412	62911693	-	SLC22A24	23243	3	15708743	15901053	218	8	13301	3.002	0.0013411
5153	12	54943177	54973023	+	PDE1B	5099	4	30721951	31148423	656	32	13301	2.9874	0.0014067
51043	1	154975106	154991001	+	ZBTB7B	51043	1	154975106	154991001	8	3	13301	2.9865	0.0014111
23054	20	33302578	33413433	-	NCOA6	83480	11	125763380	125773145	14	5	13301	2.9739	0.0014702
149095	1	155006256	155023406	+	DCST1	149095	1	155006256	155023406	10	1	13301	2.9699	0.0014893
6095	15	60780483	61521502	-	RORA	2939	6	52614885	52628361	1	1	13301	2.9329	0.001679
11155	10	88426542	88495829	+	LDB3	84693	2	71336806	71357394	49	4	13301	2.9327	0.00168
5528	6	42952218	42980083	+	PPP2R5D	4905	17	44668035	44834830	2	1	13301	2.9202	0.0017489
64943	3	52558385	52569093	-	NT5DC2	55068	13	43787335	44361116	885	54	13301	2.9061	0.0018296
158405	9	115249248	115427587	+	KIAA1958	8897	22	30279149	30426857	223	20	13301	2.8966	0.001886
163050	19	12636184	12691789	-	ZNF564	347273	9	103340361	103350671	29	7	13301	2.8771	0.0020067
91283	9	103189495	103214016	+	MSANTD3	2781	22	23412669	23467224	9	1	13301	2.8739	0.0020271
84315	3	49946302	49967445	-	MON1A	5994	13	37393339	37403740	2	1	13301	2.8671	0.0020711
55259	12	25261223	25348096	-	CASC1	285242	3	183814852	183824783	13	4	13301	2.8566	0.0021411
85415	19	33469498	33555824	-	RHPN2	25792	9	130928344	130966662	18	2	13301	2.8565	0.0021419
255324	4	75174187	75182520	+	EPGN	102	15	58887403	59042177	142	8	13301	2.8542	0.0021569
138882	9	125315449	125316441	+	OR1N2	80832	22	36585176	36600879	7	1	13301	2.8313	0.0023181
22878	18	29409136	29523175	-	TRAPPC8	1936	8	144661867	144679845	12	2	13301	2.8306	0.0023228
57710	1	180882313	180920745	+	KIAA1614	57710	1	180882313	180920745	34	8	13301	2.8301	0.0023265
11276	17	35874900	35969544	-	SYNRG	55365	7	150497854	150502208	22	4	13301	2.8301	0.002327
134957	6	147525494	147711612	+	STXBP5	55364	18	22006609	22033499	19	4	13301	2.8223	0.0023841
7702	11	9482512	9550071	+	ZNF143	130132	2	198435524	198540774	80	5	13301	2.8159	0.0024318
254295	9	131683174	131704322	+	PHYHD1	150356	22	41605861	41636935	59	3	13301	2.8147	0.002441
883	9	131595392	131644354	-	CCBL1	83746	22	41601312	41627276	58	3	13301	2.808	0.0024924
58484	2	32449518	32490812	-	NLRC4	2263	10	123237844	123357972	101	17	13301	2.8075	0.0024962
23187	11	118477213	118528748	+	PHLDB1	254887	3	113666748	113705706	25	7	13301	2.7944	0.0025994
360203	9	138515502	138531386	-	GLT6D1	23774	22	50166931	50221196	44	3	13301	2.7938	0.0026048
54802	1	40306703	40349177	-	TRIT1	54802	1	40306703	40349177	86	9	13301	2.7909	0.0026278
63973	4	113434672	113437328	-	NEUROG2	123688	15	78799906	78829715	52	4	13301	2.7744	0.002765
54881	9	103064357	103115856	-	TEX10	27156	22	23401593	23495807	14	2	13301	2.7716	0.0027892
84674	5	40841410	40855456	+	CARD6	10294	16	46989274	47007625	1	1	13301	2.7711	0.002793
58491	19	57106664	57135550	+	ZNF71	387700	10	91190051	91295497	179	24	13301	2.7707	0.0027972
57505	6	44266463	44281094	-	AARS2	101060400	17	46712166	46724875	20	4	13301	2.757	0.0029163
100131902	21	31661463	31661832	-	KRTAP25-1	387849	12	27849428	27850566	1	1	13301	2.7561	0.002925
6843	12	6571403	6579843	-	VAMP1	483	3	141595424	141645382	116	11	13301	2.7555	0.0029301
1368	12	69244955	69357020	-	CPM	85438	4	71200671	71202833	3	2	13301	2.7491	0.002988
167227	5	112312399	112357892	+	DCP2	4166	16	75507022	75528926	9	2	13301	2.7489	0.0029896
80304	2	24252206	24270296	-	C2orf44	118980	10	104474298	104498947	25	5	13301	2.7478	0.0029995
84073	17	48585745	48608863	+	MYCBPAP	6422	8	41119476	41166990	62	5	13301	2.7446	0.0030292
388553	19	46236515	46267376	+	BHMG1	7581	10	38299578	38353946	5	1	13301	2.7422	0.0030516
51752	5	96096514	96149848	-	ERAP1	7567	16	71507976	71598992	89	12	13301	2.7392	0.0030791
122748	14	20691869	20692861	+	OR11H6	7060	5	79331170	79379111	38	6	13301	2.7359	0.0031104
84678	12	121866899	122019110	-	KDM2B	1909	4	148402069	148466106	53	6	13301	2.7306	0.003161
160492	12	25629016	25801496	-	LMNTD1	1173	3	183892634	183901879	12	3	13301	2.7246	0.0032191
54606	7	44605016	44614542	-	DDX56	125950	19	10426888	10444314	1	1	13301	2.7235	0.00323
57758	11	9041047	9113150	-	SCUBE2	3329	2	198351308	198364998	12	2	13301	2.7204	0.0032605
26190	9	123519254	123555740	-	FBXW2	150297	22	32544993	32555510	23	6	13301	2.7143	0.0033207
283298	11	7506600	7533128	+	OLFML1	54842	2	191273081	191367041	146	13	13301	2.7136	0.0033274
23410	11	215030	236362	-	SIRT3	25801	2	163200583	163236525	2	1	13301	2.7132	0.0033318
272	11	10471846	10529126	+	AMPD3	205327	2	200775979	200792996	24	6	13301	2.7104	0.0033605
202500	6	44247248	44265458	-	TCTE1	3219	17	46698518	46703835	9	3	13301	2.7074	0.0033904
11228	12	26111964	26232825	+	RASSF8	55324	3	183903863	183911795	16	4	13301	2.698	0.0034883
10512	7	80371854	80551695	-	SEMA3C	79086	19	16741562	16770968	14	3	13301	2.6979	0.003489
26999	5	156693091	156822606	+	CYFIP2	10400	17	17408877	17495434	81	8	13301	2.6943	0.0035265
375444	5	43486803	43515273	-	C5orf34	29117	16	50352929	50402845	28	4	13301	2.6842	0.0036355
80067	2	172290761	172341562	+	DCAF17	2237	11	61560109	61564716	2	1	13301	2.6806	0.0036749
140545	7	156432971	156470377	+	RNF32	2323	19	49977455	49989491	17	1	13301	2.6712	0.0037795
125704	18	72102963	72125070	-	FAM69C	27019	9	34458750	34520987	38	6	13301	2.6705	0.0037872
120376	11	111169271	111179460	+	COLCA2	403277	3	98109510	98110475	1	1	13301	2.6677	0.003819
57585	16	1662495	1727909	+	CRAMP1L	64577	6	135238528	135271260	30	3	13301	2.6642	0.003858
64327	7	156470537	156685902	-	LMBR1	23521	19	49990811	49995565	6	1	13301	2.6597	0.0039105
91050	4	24807739	24981826	-	CCDC149	400360	15	39542885	39547048	7	2	13301	2.6532	0.003987
375757	9	131037663	131051268	+	SWI5	150350	22	40139049	40289794	88	5	13301	2.6461	0.0040713
817	4	114372188	114683669	-	CAMK2D	1143	15	78916636	78933587	14	4	13301	2.6395	0.0041509
9443	5	156565451	156569921	-	MED7	201163	17	17115523	17140502	57	9	13301	2.6376	0.0041742
1836	5	149340300	149366963	+	SLC26A2	23533	17	8782233	8869029	56	12	13301	2.6338	0.0042214
9622	19	51409608	51413994	-	KLK4	219793	10	72530995	72545157	39	11	13301	2.6329	0.0042335
6401	1	169691781	169703220	-	SELE	6401	1	169691781	169703220	36	4	13301	2.6266	0.0043116
4335	17	2287354	2304258	-	MNT	402569	7	98771197	98805089	33	6	13301	2.6241	0.0043443
1791	10	98064085	98098321	+	DNTT	10578	2	85921414	85925967	18	3	13301	2.623	0.0043585
388931	2	24232953	24248698	+	MFSD2B	403	10	104433484	104474190	38	6	13301	2.6179	0.0044234
390110	11	44069531	44081527	+	ACCSL	151278	2	223162866	223169936	4	2	13301	2.6144	0.0044692
1000	18	25530930	25757445	-	CDH2	101928108	8	144162062	144164895	1	1	13301	2.6118	0.004503
27290	9	33240196	33248565	+	SPINK4	55251	20	62887048	62907583	2	1	13301	2.6039	0.0046088
79695	9	101569981	101612363	+	GALNT12	7332	22	21903736	21978323	4	1	13301	2.6034	0.0046156
51490	9	131581930	131592299	-	C9orf114	2033	22	41488614	41576081	67	5	13301	2.6026	0.0046262
25788	8	95384188	95487343	-	RAD54B	8530	20	24929866	24940564	33	3	13301	2.5937	0.004748
55520	18	48494387	48514491	+	ELAC1	203238	9	15552872	15971897	318	6	13301	2.5929	0.0047582
122553	14	39617015	39639634	-	TRAPPC6B	23305	5	131285666	131347761	49	7	13301	2.5887	0.0048164
6217	19	39923847	39926660	-	RPS16	84991	10	6130949	6159422	61	13	13301	2.5885	0.0048197
7850	2	102608306	102644885	+	IL1R2	4005	11	33880122	33913836	39	7	13301	2.5852	0.0048664
3069	2	242166682	242255116	-	HDLBP	4322	11	102813721	102826463	25	5	13301	2.5742	0.0050229
22898	8	142138720	142205903	+	DENND3	5266	20	43803540	43805185	9	1	13301	2.5732	0.0050382
23075	11	9685624	9774508	+	SWAP70	66037	2	198591603	198651036	39	3	13301	2.572	0.0050562
399948	11	111164114	111177104	-	COLCA1	403278	3	98072698	98073663	1	1	13301	2.5716	0.005062
54796	9	16409501	16870786	-	BNC2	57091	20	54987168	55034396	58	9	13301	2.5697	0.0050887
1944	1	155051348	155060014	+	EFNA3	1944	1	155051348	155060014	8	2	13301	2.5666	0.0051348
100861412	8	95439940	95449180	-	FSBP	57136	20	24943566	24973610	49	3	13301	2.5656	0.0051496
124540	17	55333931	55762050	+	MSI2	54212	8	50822349	51706171	1011	32	13301	2.5621	0.0052026
9665	16	15688226	15737023	-	KIAA0430	56995	6	158653268	158932860	628	19	13301	2.5564	0.0052875
29760	10	97951455	98031333	-	BLNK	6439	2	85884440	85895864	8	3	13301	2.5425	0.0055035
5104	14	95047706	95059457	+	SERPINA5	1843	5	172195093	172198203	5	2	13301	2.5412	0.005524
6251	10	16632615	16859509	-	RSU1	388	2	20646835	20649201	1	1	13301	2.5405	0.005535
490	12	89981826	90103130	-	ATP2B1	2250	4	81187742	81212171	38	4	13301	2.5398	0.0055461
348654	2	17935152	17966632	+	GEN1	6468	10	103370421	103455345	75	8	13301	2.5393	0.0055541
23382	7	128864855	129070052	+	AHCYL2	1555	19	41497138	41524308	55	6	13301	2.5362	0.005603
1499	3	41236401	41281939	+	CTNNB1	2967	12	124118286	124147151	56	7	13301	2.5328	0.005658
5313	1	155259084	155278531	-	PKLR	5313	1	155259084	155278531	12	1	13301	2.5313	0.0056815
3624	7	41728601	41742706	-	INHBA	7730	19	9473696	9493293	3	1	13301	2.5283	0.0057311
29986	14	21467414	21470034	+	SLC39A2	7518	5	82373317	82649579	418	19	13301	2.5204	0.0058613
92342	1	169761670	169764088	-	METTL18	92342	1	169761670	169764088	5	2	13301	2.5134	0.0059793
3797	2	26149455	26205443	-	KIF3C	79991	10	105637316	105678045	62	5	13301	2.5042	0.0061357
22801	15	68591128	68724502	-	ITGA11	101928601	6	78360302	78634476	484	18	13301	2.498	0.0062449
51684	10	104263719	104393214	+	SUFU	9173	2	102927962	102968497	122	11	13301	2.497	0.0062627
55017	14	23564683	23569665	+	C14orf119	64167	5	96211644	96255420	155	7	13301	2.4962	0.006277
5337	3	171318195	171528284	-	PLD1	22990	14	71374122	71582099	135	9	13301	2.4946	0.0063058
11052	12	69633317	69668138	+	CPSF6	26952	4	71226493	71232823	28	6	13301	2.4929	0.006336
123355	15	99791567	99930934	+	LRRC28	3908	6	129204286	129837711	767	43	13301	2.4914	0.0063618
1196	1	155232659	155243305	-	CLK2	1196	1	155232659	155243305	5	1	13301	2.4908	0.0063731
51086	1	74701071	75010116	+	TNNI3K	51086	1	74701071	75010116	116	17	13301	2.49	0.0063868
7462	7	73624087	73644164	+	LAT2	126402	19	15121539	15134083	52	11	13301	2.4898	0.0063914
5315	15	72491370	72523901	-	PKM	134701	6	84562985	84567234	10	1	13301	2.4884	0.0064157
92799	19	41082757	41097305	+	SHKBP1	8559	10	13628939	13672868	56	9	13301	2.4852	0.0064731
145501	14	77940737	77965210	-	ISM2	55568	5	153570295	153800544	541	36	13301	2.4841	0.0064933
79727	1	26737269	26756219	+	LIN28A	79727	1	26737269	26756219	17	5	13301	2.4807	0.0065562
6496	2	45169037	45173216	+	SIX3	3632	10	134351283	134596984	2	1	13301	2.4753	0.0066561
10003	11	89867772	89926062	+	NAALAD2	57408	3	54952264	55001115	81	9	13301	2.473	0.0066987
57606	4	48343497	48428218	+	SLAIN2	1159	15	43885055	43891604	2	1	13301	2.4728	0.0067031
56965	15	72533522	72564885	-	PARP6	51167	6	84569370	84670146	103	3	13301	2.4702	0.0067527
400	12	101786894	101802192	-	ARL1	285555	4	98480025	99064391	933	14	13301	2.4679	0.0067946
170692	16	77316025	77469011	-	ADAMTS18	114049	7	73097898	73112551	30	3	13301	2.4614	0.0069189
1141	1	154540257	154552354	+	CHRNB2	1141	1	154540257	154552354	8	3	13301	2.4613	0.0069209
388730	1	205052257	205053588	-	TMEM81	388730	1	205052257	205053588	4	2	13301	2.4611	0.0069251
9991	9	114979995	115095944	-	PTBP3	29796	22	30163358	30166402	4	2	13301	2.4567	0.0070115
9147	14	50250528	50319763	-	NEMF	23338	5	133860003	133918918	41	8	13301	2.4557	0.0070296
4126	4	103552643	103682151	-	MANBA	10620	15	74833518	74890472	50	3	13301	2.4535	0.0070737
338376	9	21480838	21482312	-	IFNE	128611	20	57735895	57834168	125	15	13301	2.4516	0.0071112
25932	1	25071760	25170815	+	CLIC4	25932	1	25071760	25170815	31	2	13301	2.4508	0.0071262
9993	22	19023795	19109967	-	DGCR2	3853	12	52880958	52887181	30	4	13301	2.4498	0.0071467
2555	4	46246470	46392056	-	GABRA2	80021	15	43425722	43477342	5	2	13301	2.4455	0.0072321
130497	2	19551246	19558372	-	OSR1	8861	10	103866315	103880210	10	4	13301	2.4437	0.0072682
85463	11	109963673	110042566	+	ZC3H12C	26341	3	97851542	97852483	1	1	13301	2.4424	0.007294
5962	11	110045605	110167437	-	RDX	403273	3	97868230	97869162	1	1	13301	2.4394	0.007356
390113	11	48285413	48286330	+	OR4X1	248	2	233320833	233325455	11	2	13301	2.4388	0.0073676
57657	1	155247218	155259639	+	HCN3	57657	1	155247218	155259639	10	1	13301	2.4318	0.0075117
79716	20	57264187	57290900	+	NPEPL1	2904	12	13713684	14133022	900	67	13301	2.4312	0.0075248
54986	3	41288090	42056080	-	ULK4	79867	12	124155660	124192950	128	6	13301	2.4192	0.0077769
685	4	75671448	75719882	-	BTC	79811	15	59171244	59226323	25	4	13301	2.4143	0.0078829
144809	13	43355686	43365685	+	FAM216B	10923	5	32585605	32604185	19	3	13301	2.4106	0.0079627
79783	7	40174575	40900366	+	SUGCT	100529215	19	9434902	9493293	16	2	13301	2.4092	0.0079947
9781	2	7057523	7209011	+	RNF144A	84171	10	100007443	100028007	12	3	13301	2.409	0.0079985
10067	1	155225770	155232176	-	SCAMP3	10067	1	155225770	155232176	5	1	13301	2.4076	0.0080282
92283	19	37128283	37157740	-	ZNF461	101928193	9	136062207	136067257	1	1	13301	2.4051	0.008085
376940	2	113033178	113097640	+	ZC3H6	90993	11	46299189	46342972	11	4	13301	2.4037	0.0081152
4790	4	103422486	103538459	+	NFKB1	84993	15	74738318	74753545	15	2	13301	2.4017	0.0081599
100526835	1	74663896	75010116	+	FPGT-TNNI3K	100526835	1	74663896	75010116	132	21	13301	2.4014	0.0081672
10289	3	40351173	40353915	+	EIF1B	353116	12	123955909	124018265	7	2	13301	2.3945	0.0083206
10497	9	35161976	35405334	+	UNC13B	254950	21	31812646	31813098	1	1	13301	2.3884	0.008461
3032	2	26467616	26513333	+	HADHB	80217	10	105889646	105992124	148	14	13301	2.3882	0.0084651
2230	11	110300661	110335608	+	FDX1	403274	3	97887544	97888485	3	1	13301	2.3863	0.0085097
80095	19	58488440	58514714	-	ZNF606	54619	10	97803159	97820627	17	5	13301	2.3855	0.0085289
25780	2	33661416	33789798	+	RASGRP3	118663	10	124030811	124097676	175	17	13301	2.3853	0.0085321
100271849	19	19256376	19281098	-	MEF2B	727	9	123714613	123812554	140	12	13301	2.3796	0.0086664
867	11	119076986	119178859	+	CBL	89876	3	119421869	119485949	65	8	13301	2.3791	0.0086771
257407	2	231902281	231914429	+	C2orf72	5547	11	82535409	82612733	141	12	13301	2.3789	0.0086833
7046	9	101867412	101916474	+	TGFBR1	29799	22	22051825	22090071	5	1	13301	2.3752	0.0087702
9555	5	134670071	134735645	-	H2AFY	55275	17	411908	618096	318	19	13301	2.373	0.0088213
57111	1	156030966	156040295	+	RAB25	57111	1	156030966	156040295	1	1	13301	2.3718	0.008852
64946	5	68485375	68506184	+	CENPH	729159	16	60392359	60393667	3	2	13301	2.3677	0.0089502
196527	12	45609770	45834187	+	ANO6	93109	3	194308402	194354150	122	11	13301	2.3656	0.0089995
22879	16	77224821	77233543	+	MON1B	155382	7	73082174	73086440	3	1	13301	2.3575	0.0091986
2557	4	46920917	46996424	-	GABRA4	2038	15	43489425	43513323	4	2	13301	2.3506	0.0093713
168417	7	63688852	63727309	+	ZNF679	147837	19	12428291	12444534	17	1	13301	2.3498	0.0093909
81930	11	28042163	28129746	-	KIF18A	92691	2	216946589	216967506	29	4	13301	2.3497	0.0093942
101927147	2	240832058	240851838	-	LOC101927147	7225	11	101322295	101454687	378	26	13301	2.3464	0.009477
8927	3	49591922	49708982	+	BSN	90627	13	33677272	34250932	806	60	13301	2.3453	0.0095057
11181	11	118528942	118550381	-	TREH	57577	3	113682984	113775460	66	8	13301	2.3445	0.009527
326340	4	48492269	48496406	+	ZAR1	117155	15	43922772	43941039	8	1	13301	2.3436	0.0095495
55249	1	155629233	155658823	-	YY1AP1	55249	1	155629233	155658823	9	2	13301	2.3388	0.0096729
5150	8	66626569	66753969	-	PDE7A	3420	20	2639041	2644865	9	2	13301	2.3357	0.0097533
100129307	13	78235511	78236536	-	LOC100129307	4214	5	56110900	56191979	97	10	13301	2.3349	0.0097742
64779	16	86563782	86588841	-	MTHFSD	5243	7	87133179	87342639	268	22	13301	2.3345	0.0097853
644041	18	71983110	72026422	+	C18orf63	203259	9	34398182	34458568	48	8	13301	2.3326	0.0098355
1776	3	58178353	58196730	-	DNASE1L3	3839	13	50273443	50367057	203	21	13301	2.33	0.0099029
79183	20	43104526	43123244	+	TTPAL	3742	12	4918342	4961093	174	22	13301	2.3291	0.0099258
3183	14	21677295	21737638	-	HNRNPC	902	5	86687310	86708850	3	1	13301	2.3279	0.0099599
100526694	9	103204188	103339918	+	MSANTD3-TMEFF1	9609	22	23487513	23506531	9	1	13301	2.3255	0.010023
10449	18	47309874	47340306	-	ACAA2	286343	9	12774989	12823059	48	7	13301	2.3241	0.01006
140823	20	34287232	34288902	+	ROMO1	4798	11	129733670	129765490	32	4	13301	2.3235	0.010077
55094	19	33571786	33621318	+	GPATCH1	1759	9	130965634	131017528	7	3	13301	2.321	0.010145
271	1	110162435	110174677	+	AMPD2	271	1	110162435	110174677	16	4	13301	2.3196	0.010181
8895	8	87526656	87573726	+	CPNE3	57419	20	19193290	19703541	811	66	13301	2.3161	0.010276
84708	4	54326437	54518653	-	LNX1	51496	15	44719579	44819455	6	1	13301	2.3149	0.010308
219479	11	56184734	56185708	-	OR5R1	79781	2	237232790	237416178	140	9	13301	2.3111	0.010415
23511	9	131709972	131769375	+	NUP188	5905	22	41640781	41682255	51	5	13301	2.3084	0.010487
163882	1	246729639	246831884	+	CNST	163882	1	246729639	246831884	108	12	13301	2.3065	0.010541
55755	9	123151147	123342448	-	CDK5RAP2	7533	22	32340479	32353590	28	5	13301	2.3058	0.010561
2629	1	155204239	155214653	-	GBA	2629	1	155204239	155214653	11	1	13301	2.3046	0.010593
6049	13	26786894	26796686	-	RNF6	25854	4	187026054	187093817	68	10	13301	2.3044	0.010601
8604	2	172639915	172750816	-	SLC25A12	3995	11	61640998	61659006	17	2	13301	2.3007	0.010703
57582	9	138594031	138684993	+	KCNT1	9889	22	50247497	50283726	12	1	13301	2.2989	0.010756
79813	9	140513444	140730579	+	EHMT1	85358	22	51113070	51171640	1	1	13301	2.2924	0.01094
774	9	140772241	141019076	+	CACNA1B	101928892	22	51123086	51125473	1	1	13301	2.2924	0.01094
55902	20	33462766	33515769	+	ACSS2	338667	11	125817319	125826735	37	7	13301	2.2901	0.011008
5651	21	19641433	19775970	-	TMPRSS15	586	12	24962958	25102393	239	34	13301	2.2895	0.011025
101928879	4	54441696	54442556	+	LOC101928879	8669	15	44829266	44855001	1	1	13301	2.2852	0.01115
54941	18	29598445	29653154	+	RNF125	7264	8	144694788	144700358	1	1	13301	2.2849	0.01116
57092	3	101292997	101313281	+	PCNP	196541	13	103338097	103346871	11	3	13301	2.2849	0.01116
23008	7	129710349	129775560	+	KLHDC10	90324	19	41816094	41830788	15	1	13301	2.2843	0.011178
159989	11	93063156	93171636	+	CCDC67	50650	3	56761446	57113336	452	58	13301	2.2827	0.011223
493856	4	103749224	103813964	+	CISD2	80153	15	74922899	74988386	22	3	13301	2.2794	0.011322
3662	6	391739	411443	+	IRF4	6359	17	34323476	34329084	11	3	13301	2.2793	0.011324
3151	1	26798902	26803133	+	HMGN2	3151	1	26798902	26803133	5	2	13301	2.2775	0.011378
10712	1	155216996	155225274	-	FAM189B	10712	1	155216996	155225274	11	1	13301	2.274	0.011482
201780	4	48485360	48491541	+	SLC10A4	161497	15	43891685	44002286	26	1	13301	2.274	0.011483
100288332	16	15457481	15475344	-	NPIPA5	8871	6	158402888	158520208	262	24	13301	2.2729	0.011515
79019	22	42334531	42343155	-	CENPM	196477	12	91345992	91348953	1	1	13301	2.2728	0.01152
5027	12	121570622	121624439	+	P2RX7	152485	4	146681874	146859607	150	20	13301	2.2647	0.011766
8408	12	132379279	132407707	+	ULK1	7092	4	166794390	167026330	183	25	13301	2.2638	0.011793
54542	9	125606835	125667562	-	RC3H2	80020	22	36883233	36903148	27	3	13301	2.2634	0.011806
53820	21	38378456	38391959	+	RIPPLY3	196527	12	45609770	45834187	311	12	13301	2.2618	0.011854
23074	12	100422233	100536642	-	UHRF1BP1L	285513	4	90162427	90229161	81	11	13301	2.2595	0.011927
23214	16	28109297	28223281	-	XPO6	2768	7	2767739	2883963	202	12	13301	2.2593	0.011932
59283	19	54466290	54493469	+	CACNG8	219348	10	81892258	81904784	24	5	13301	2.2522	0.012155
5209	10	6186843	6277508	+	PFKFB3	285148	2	9614670	9628604	29	4	13301	2.25	0.012223
57539	2	20110024	20189884	-	WDR35	9221	10	103911933	103923627	8	2	13301	2.2494	0.012244
389118	3	49828165	49837254	-	CDHR4	54937	13	36742345	36788752	87	14	13301	2.2476	0.0123
324	5	112043202	112181936	+	APC	9564	16	75262928	75301951	32	3	13301	2.245	0.012384
9650	8	66556888	66622798	+	MTFR1	10528	20	2633178	2639039	8	2	13301	2.2435	0.012433
3486	7	45951844	45960871	-	IGFBP3	255809	19	10947304	10980466	8	2	13301	2.2428	0.012454
22807	2	213864408	214016379	-	IKZF2	3508	11	68671319	68708070	63	6	13301	2.2378	0.012617
6402	1	169659806	169680843	-	SELL	6402	1	169659806	169680843	64	10	13301	2.2366	0.012656
55357	9	100961280	101018003	-	TBC1D2	1399	22	21271714	21308037	3	1	13301	2.233	0.012775
7464	9	100883257	100954956	-	CORO2A	9342	22	21213292	21245502	6	1	13301	2.2316	0.012819
26333	19	14991238	14992167	-	OR7A17	5887	9	110045517	110094475	63	8	13301	2.2299	0.012877
3061	1	32083290	32093214	+	HCRTR1	3061	1	32083290	32093214	19	3	13301	2.2297	0.012885
56673	11	8941623	8954553	-	C11orf16	80055	2	197697728	197791454	99	4	13301	2.2294	0.012894
91734	10	1064847	1071799	-	IDI2	101927262	2	290342	292920	1	1	13301	2.2286	0.01292
130502	2	20096514	20101747	-	TTC32	23082	10	103892787	103910090	7	2	13301	2.2269	0.012976
168667	7	33944523	34195484	+	BMPER	6370	19	8117224	8127547	15	3	13301	2.2251	0.013037
114784	1	33979609	34631443	-	CSMD2	114784	1	33979609	34631443	757	82	13301	2.2239	0.013079
671	20	36932552	36965907	+	BPI	5893	12	1021255	1099774	30	7	13301	2.2238	0.01308
22893	15	40733411	40760441	+	BAHD1	100113407	6	11538460	11583757	115	13	13301	2.2204	0.013194
22808	3	138066490	138124377	+	MRAS	161357	14	47308826	48144157	1580	56	13301	2.2203	0.013199
9512	7	102937873	102970349	+	PMPCB	84911	19	37096207	37119499	20	3	13301	2.2203	0.013199
79567	16	67562717	67580691	+	FAM65A	3624	7	41728601	41742706	5	2	13301	2.22	0.013208
27295	4	186421814	186456712	-	PDLIM3	92017	16	12070602	12668146	1149	76	13301	2.2198	0.013216
57128	6	5047395	5261172	-	LYRM4	26574	17	35306175	35414171	26	2	13301	2.2171	0.01331
403	10	104433484	104474190	-	ARL3	8807	2	103035254	103069025	116	11	13301	2.2129	0.013452
51319	3	157823690	158262624	+	RSRC1	22890	14	64971292	65000408	63	6	13301	2.2109	0.013523
2224	1	155278539	155290457	+	FDPS	2224	1	155278539	155290457	7	1	13301	2.2082	0.013616
25940	2	33808727	33824362	-	FAM98A	59338	10	124134094	124191871	104	10	13301	2.2075	0.013641
401335	7	47694842	47701246	+	C7orf65	6597	19	11071598	11172958	140	11	13301	2.2074	0.013644
2137	8	28558990	28611207	+	EXTL3	55655	19	55476652	55512510	31	4	13301	2.2027	0.013806
5029	11	72928735	72953472	+	P2RY2	7384	3	48636432	48647391	5	1	13301	2.1993	0.013927
119710	11	36616043	36680841	+	C11orf74	1674	2	220283099	220291461	1	1	13301	2.1976	0.01399
9896	6	110012424	110146634	+	FIG4	3021	17	73772515	73775860	3	1	13301	2.1966	0.014023
51807	22	18593453	18614498	+	TUBA8	9119	12	52817854	52828110	22	4	13301	2.194	0.014118
144363	12	25348150	25357949	+	LYRM5	8893	3	183852810	183863099	11	3	13301	2.1932	0.014145
5929	1	205055270	205091150	-	RBBP5	5929	1	205055270	205091150	69	8	13301	2.1924	0.014175
57001	7	96745905	96811075	+	SDHAF3	91120	19	20115227	20150277	3	1	13301	2.1913	0.014214
5276	3	167159577	167196732	-	SERPINI2	23503	14	68213237	68283306	105	10	13301	2.1907	0.014238
221264	6	109814059	110012415	-	AK9	2584	17	73754018	73761280	2	1	13301	2.1906	0.01424
2196	5	150883653	150948505	-	FAT2	1352	17	13972719	14111996	115	14	13301	2.1901	0.01426
8139	16	81348571	81413803	+	GAN	101927160	7	75700726	75701711	4	2	13301	2.1882	0.014328
55666	17	79523913	79604138	-	NPLOC4	29967	8	105501459	105601252	93	8	13301	2.1866	0.014387
128308	1	228294380	228297037	-	MRPL55	128308	1	228294380	228297037	1	1	13301	2.1848	0.01445
2256	17	7341784	7348256	+	FGF11	222234	7	102389399	102449672	25	4	13301	2.1814	0.014578
10043	22	35695268	35743987	+	TOM1	144577	12	64580098	64616076	20	3	13301	2.1805	0.01461
89849	11	72525451	72553793	+	ATG16L2	90226	3	48599151	48601201	2	1	13301	2.1796	0.014644
813	7	128379346	128413477	+	CALU	8425	19	41099072	41135725	43	4	13301	2.1793	0.014654
140731	20	56793510	56804039	-	ANKRD60	55507	12	13093407	13106828	8	3	13301	2.1767	0.014751
29090	18	71815746	71826204	+	TIMM21	57462	9	34368907	34376894	8	3	13301	2.1699	0.015009
4702	9	124894745	124922098	-	NDUFA8	10042	22	35653445	35691800	6	1	13301	2.1697	0.015015
84263	9	115142189	115234685	+	HSDL2	84164	22	30184597	30234293	81	9	13301	2.1684	0.015066
10961	12	112451152	112461024	+	ERP29	308	4	122589152	122618147	88	12	13301	2.1682	0.015071
151176	2	239060579	239077516	+	FAM132B	8898	11	95566044	95657371	154	14	13301	2.166	0.015156
643	11	118754475	118766980	+	CXCR5	1814	3	113847499	113918254	116	16	13301	2.1653	0.015183
8621	7	39989959	40136733	+	CDK13	84527	19	9434448	9461838	10	2	13301	2.1633	0.015258
28972	3	52739792	52742198	+	SPCS1	8848	13	45006279	45150701	174	8	13301	2.1609	0.015352
50852	3	108541631	108573714	+	TRAT1	1284	13	110959631	111165374	402	42	13301	2.1606	0.015363
79676	12	123459354	123464588	+	OGFOD2	2243	4	155504280	155511897	4	2	13301	2.1605	0.015365
6601	12	56555636	56583351	-	SMARCC2	7345	4	41258898	41270446	27	5	13301	2.1599	0.015391
128338	1	111659954	111682838	-	DRAM2	128338	1	111659954	111682838	35	5	13301	2.1584	0.015448
2650	9	79034752	79122332	+	GCNT1	54101	21	43159529	43187249	37	6	13301	2.158	0.015465
29922	1	169101258	169337186	-	NME7	29922	1	169101258	169337186	579	16	13301	2.1574	0.015489
5826	14	74751980	74769767	-	ABCD4	134266	5	148724364	148734146	7	2	13301	2.1546	0.015597
5979	10	43572517	43625799	+	RET	245711	2	29033462	29073476	31	4	13301	2.1538	0.015627
100130958	16	77233349	77246976	+	SYCE1L	84277	7	73095248	73097781	11	3	13301	2.153	0.01566
55870	1	155305052	155532324	-	ASH1L	55870	1	155305052	155532324	54	3	13301	2.1529	0.015663
55299	5	34915820	34925787	+	BRIX1	23475	16	29690334	29709324	6	2	13301	2.1529	0.015664
286053	8	126104083	126379367	+	NSMCE2	90187	20	39988606	39995498	14	4	13301	2.1513	0.015725
115265	4	101106267	101111939	-	DDIT4L	3671	15	74466087	74469212	5	1	13301	2.1458	0.015946
7009	12	50135293	50158717	+	TMBIM6	10460	4	1723217	1746905	1	1	13301	2.1457	0.01595
285268	3	40566376	40581043	+	ZNF621	1967	12	124105570	124118323	25	5	13301	2.1415	0.016118
84734	1	32712818	32714461	+	FAM167B	84734	1	32712818	32714461	1	1	13301	2.1414	0.01612
57805	8	22462145	22477984	+	CCAR2	2359	19	52298411	52329334	79	12	13301	2.1392	0.016208
55686	2	216807314	216878346	-	MREG	8500	11	70116806	70230607	110	4	13301	2.1373	0.016286
553115	1	32095463	32110838	-	PEF1	553115	1	32095463	32110838	16	2	13301	2.1361	0.016334
1262	11	6256724	6267066	+	CNGA4	142679	2	183943287	183964736	16	4	13301	2.1361	0.016337
89882	9	6328349	6331900	+	TPD52L3	140876	20	49202645	49308277	40	8	13301	2.135	0.016379
169044	8	139600478	139926236	-	COL22A1	10953	20	43570771	43589114	13	2	13301	2.1333	0.016452
4724	5	52856464	52979171	+	NDUFS4	79190	16	55358406	55364672	9	3	13301	2.1327	0.016476
283710	15	31514970	31523050	-	LOC283710	285659	5	180581943	180582890	1	1	13301	2.1304	0.01657
54499	1	165693528	165738159	-	TMCO1	54499	1	165693528	165738159	10	2	13301	2.1298	0.016592
56676	11	8959119	8964580	-	ASCL3	91526	2	197831741	198175521	433	44	13301	2.1289	0.016632
8202	20	46130601	46285621	+	NCOA3	29121	12	9822304	9852151	55	7	13301	2.1285	0.016649
83729	12	57849096	57851791	+	INHBE	23142	4	52700010	52783003	4	1	13301	2.1241	0.016832
112970	1	52497777	52499472	-	KTI12	112970	1	52497777	52499472	2	1	13301	2.1228	0.016887
200407	2	101964816	102003965	-	CREG2	100131378	11	33719654	33722286	1	1	13301	2.1227	0.01689
79837	12	57984942	57997211	+	PIP4K2C	26511	4	54874540	54931562	14	1	13301	2.1216	0.016938
23196	9	96214173	96328397	+	FAM120A	23786	22	18111621	18213621	183	13	13301	2.1214	0.016944
7482	1	113010040	113063910	+	WNT2B	7482	1	113010040	113063910	63	11	13301	2.1205	0.016983
81856	19	53206066	53238307	-	ZNF611	23522	10	76584685	76792380	147	8	13301	2.1173	0.017116
81608	4	54243803	54326103	+	FIP1L1	113201	15	44580909	44707959	4	1	13301	2.1168	0.017139
54929	19	19230425	19249310	-	TMEM161A	7185	9	123664671	123691451	48	4	13301	2.1155	0.017194
10868	9	132597696	132644121	+	USP20	6721	22	42229083	42303312	116	16	13301	2.115	0.017217
5116	21	47743976	47865682	+	PCNT	9498	12	51785101	51909547	111	4	13301	2.1124	0.017327
9830	9	100798071	100881695	-	TRIM14	5297	22	21061979	21213100	49	2	13301	2.1114	0.017368
55454	10	43633893	43680756	+	CSGALNACT2	55006	2	29072687	29093175	19	3	13301	2.1113	0.017373
23660	7	99102273	99131445	+	ZKSCAN5	7644	19	23540498	23578269	70	4	13301	2.11	0.017427
1053	14	23586515	23588820	-	CEBPE	101929747	5	96269784	96271855	1	1	13301	2.11	0.01743
342908	19	44376515	44388116	-	ZNF404	57584	10	24872538	25012597	13	1	13301	2.1097	0.01744
7541	18	5289018	5297052	-	ZBTB14	28998	8	121408083	121457647	12	3	13301	2.1091	0.017468
5325	6	144261437	144385736	-	PLAGL1	85019	18	20875977	21017925	138	16	13301	2.1056	0.017621
81603	10	104403326	104418076	+	TRIM8	8809	2	102979093	103015230	104	11	13301	2.1055	0.017624
92014	9	37877572	37904350	-	SLC25A51	874	21	37506614	37518860	34	4	13301	2.1051	0.017642
83758	12	7276280	7281466	-	RBP5	84343	3	148847371	148891305	111	14	13301	2.1044	0.017671
6900	1	205012340	205047173	+	CNTN2	6900	1	205012340	205047173	49	8	13301	2.1022	0.01777
6886	1	47681962	47697938	-	TAL1	6886	1	47681962	47697938	21	4	13301	2.1001	0.017861
63898	8	19171081	19253729	+	SH2D4A	90353	19	51600863	51611647	5	1	13301	2.099	0.01791
9213	1	180601146	180859415	+	XPR1	9213	1	180601146	180859415	108	9	13301	2.0981	0.017948
6580	6	160542821	160580147	+	SLC22A1	201501	18	45553043	45935793	539	71	13301	2.0979	0.017955
152015	3	125687987	125702297	+	ROPN1B	79711	14	24649425	24658124	11	3	13301	2.0971	0.017992
257194	1	71868625	72748533	-	NEGR1	257194	1	71868625	72748533	698	43	13301	2.0956	0.018058
219699	10	72972292	73062635	+	UNC5B	57223	2	55774428	55844860	136	15	13301	2.0912	0.018256
83953	1	207131312	207143970	-	FCAMR	83953	1	207131312	207143970	24	2	13301	2.0911	0.018259
100293516	19	58341427	58357606	+	ZNF587B	10580	10	97071530	97321171	588	51	13301	2.0902	0.018301
79134	2	120975047	120980984	-	TMEM185B	81309	11	55321783	55322895	4	2	13301	2.0839	0.018585
9331	18	29202209	29306560	-	B4GALT6	93100	8	144656955	144660881	4	1	13301	2.0839	0.018586
51266	12	10145660	10153381	-	CLEC1B	285315	3	155480401	155524076	74	10	13301	2.0821	0.018666
255809	19	10947304	10980466	+	C19orf38	2203	9	97365415	97402531	67	7	13301	2.0812	0.018708
144699	12	1675159	1703331	-	FBXL14	2047	3	134514099	134979309	845	74	13301	2.0803	0.018749
8936	6	110421022	110501219	-	WASF1	85451	17	73780920	73821886	28	4	13301	2.0801	0.018758
2205	1	159253678	159278014	+	FCER1A	2205	1	159253678	159278014	47	8	13301	2.0792	0.018801
169200	8	91634223	91658133	-	TMEM64	6754	20	23016057	23017314	4	1	13301	2.0769	0.018903
51562	14	36767764	36789882	-	MBIP	28965	5	128300951	128369335	216	19	13301	2.0765	0.018925
51621	15	31619083	31670102	+	KLF13	81786	5	180620924	180632293	18	3	13301	2.0762	0.018937
165324	2	24150132	24223701	+	UBXN2A	81603	10	104403326	104418076	15	5	13301	2.0746	0.019011
400591	17	32901142	32906388	-	C17orf102	7791	7	143078338	143088204	6	2	13301	2.0737	0.019052
246213	12	100750857	100815837	+	SLC17A8	2895	4	93225453	94695707	2049	74	13301	2.0735	0.019062
8309	3	58490863	58522929	-	ACOX2	220108	13	51796470	51858377	117	21	13301	2.0731	0.019081
116328	8	69242957	69731258	+	C8orf34	57506	20	3827446	3856770	16	3	13301	2.0717	0.019148
89780	1	228194723	228248972	+	WNT3A	89780	1	228194723	228248972	55	5	13301	2.0715	0.019157
8685	2	119699745	119752236	+	MARCO	114971	11	47586888	47595013	6	2	13301	2.0708	0.019188
29969	7	114562169	114659971	+	MDFIC	27335	19	39109722	39127595	12	2	13301	2.0693	0.019258
151649	3	20021453	20053765	-	PP2D1	26259	12	117348756	117468953	29	4	13301	2.0689	0.019277
9770	20	4760669	4804291	-	RASSF2	3359	11	113845797	113861035	32	6	13301	2.0671	0.019361
9669	2	99953821	100016728	+	EIF5B	196294	11	31453948	31531169	41	2	13301	2.064	0.019507
284439	19	19174776	19223839	+	SLC25A42	26147	9	123617929	123657168	35	3	13301	2.0638	0.019519
3932	1	32716840	32751766	+	LCK	3932	1	32716840	32751766	4	1	13301	2.06	0.019698
90423	2	46738986	46769551	-	ATP6V1E2	60626	11	207499	215113	13	4	13301	2.0599	0.019703
23505	2	98372799	98612389	-	TMEM131	159963	11	26688566	26743574	118	22	13301	2.059	0.019747
5918	3	158414892	158450642	-	RARRES1	6710	14	65213001	65346604	318	26	13301	2.0576	0.019816
146227	16	66461200	66527432	+	BEAN1	84182	7	30811033	30932408	312	20	13301	2.0574	0.019826
81569	1	18081808	18153558	+	ACTL8	81569	1	18081808	18153558	62	4	13301	2.0552	0.019931
11157	4	147096835	147111213	+	LSM6	1106	15	93442286	93571237	148	16	13301	2.0547	0.019956
402665	19	51815102	51834102	+	IGLON5	64115	10	73507313	73533337	30	6	13301	2.0532	0.020029
8766	15	66161629	66184329	+	RAB11A	22999	6	72596406	73112845	969	38	13301	2.0521	0.020078
3678	12	54789045	54813050	-	ITGA5	886	4	26483018	26492042	16	3	13301	2.0516	0.020107
8825	12	81191171	81331702	-	LIN7A	950	4	77079890	77135052	118	9	13301	2.0514	0.020112
159371	10	95653730	95663581	+	SLC35G1	347730	2	80515481	80531718	13	3	13301	2.0503	0.020169
1540	16	50775961	50835847	+	CYLD	155465	7	16899030	16921613	48	9	13301	2.0493	0.020214
283571	14	75319736	75330562	-	PROX2	22993	5	149380169	149432706	48	2	13301	2.0493	0.020215
256646	15	34635458	34649936	+	NUTM1	51299	6	5998232	6007838	19	3	13301	2.0487	0.020248
29105	16	58147496	58163296	-	CFAP20	101928208	7	29760114	29782218	52	5	13301	2.0467	0.020346
152518	4	47849250	47916684	-	NFXL1	146050	15	43650370	43663226	20	3	13301	2.0462	0.020367
10491	3	33155450	33189265	+	CRTAP	6927	12	121415861	121440315	70	10	13301	2.0446	0.020449
23098	17	26698683	26728062	+	SARM1	346673	7	134916731	134943244	16	1	13301	2.044	0.020477
55884	12	118470492	118499979	-	WSB2	54510	4	138440072	138453629	7	3	13301	2.0427	0.020542
283420	12	10183276	10218612	+	CLEC9A	8833	3	155588325	155657150	120	6	13301	2.0418	0.020583
8577	9	103235520	103339918	+	TMEFF1	613	22	23522402	23660224	43	3	13301	2.0378	0.020786
113130	11	64833772	64851635	-	CDCA5	51143	3	32567463	32612373	58	8	13301	2.0357	0.020891
5087	1	164528597	164821067	+	PBX1	5087	1	164528597	164821067	272	42	13301	2.0356	0.020896
23217	19	3804022	3869027	-	ZFR2	26267	9	37510889	37576250	149	17	13301	2.0339	0.020982
51444	18	29671818	29711524	+	RNF138	9831	8	144718183	144735900	14	3	13301	2.0331	0.021021
55345	4	113460489	113558151	-	ZGRF1	5685	15	78832747	78841562	18	2	13301	2.0331	0.021022
155382	7	73082174	73086440	+	VPS37D	26664	19	14909943	14946188	85	14	13301	2.0326	0.021045
90324	19	41816094	41830788	+	CCDC97	9317	10	16478942	16555744	190	14	13301	2.031	0.021127
6709	9	131314837	131395944	+	SPTAN1	2847	22	41075182	41078818	1	1	13301	2.03	0.02118
6569	5	176811432	176825849	+	SLC34A1	7756	17	30677071	30697468	10	2	13301	2.0294	0.02121
4209	1	156433513	156470634	-	MEF2D	4209	1	156433513	156470634	18	3	13301	2.029	0.021229
10312	11	67806462	67818366	+	TCIRG1	2829	3	46062291	46068979	12	2	13301	2.0277	0.021296
5588	10	6435558	6622254	-	PRKCQ	6868	2	9629392	9695917	89	7	13301	2.0275	0.021305
2515	8	39601254	39695808	-	ADAM2	5178	19	57285730	57352121	31	5	13301	2.0273	0.021318
3620	8	39771328	39786309	+	IDO1	23619	19	57285915	57352097	31	5	13301	2.0273	0.021318
9167	2	42577640	42596150	-	COX7A2L	594857	10	129347613	129350935	27	7	13301	2.0259	0.021387
57102	12	4596899	4647674	-	C12orf4	389152	3	138760944	138763734	1	1	13301	2.0259	0.02139
1006	16	61681169	62070939	-	CDH8	2617	7	30634181	30673649	66	7	13301	2.0248	0.021444
2737	7	42000547	42277469	-	GLI3	10781	19	9523102	9546254	3	1	13301	2.0222	0.021576
23428	14	23594504	23652869	-	SLC7A8	4012	5	96271346	96365115	148	8	13301	2.0216	0.021608
101928058	8	1920830	1922833	-	LOC101928058	25888	19	50528786	50552033	12	2	13301	2.0204	0.021671
3263	11	6452268	6462254	-	HPX	401024	2	186603355	186698016	147	5	13301	2.0183	0.021781
4292	3	37034841	37092337	+	MLH1	144404	12	122150658	122219974	39	6	13301	2.0173	0.021833
132332	4	122680085	122686516	-	TMEM155	342125	15	81624760	81666418	81	8	13301	2.0167	0.021865
2695	17	47035918	47045955	-	GIP	7486	8	30890778	31031277	193	18	13301	2.0157	0.021916
7323	4	103715540	103790050	-	UBE2D3	1198	15	74898327	74922542	19	3	13301	2.0153	0.021939
64761	7	139723544	139764086	-	PARP12	341	19	45417577	45422606	1	1	13301	2.0152	0.02194
347169	9	125390858	125391814	-	OR1B1	4627	22	36677323	36784107	27	3	13301	2.015	0.021951
23019	16	58553850	58663790	-	CNOT1	223082	7	30323923	30407308	15	2	13301	2.0145	0.021979
22906	3	42055294	42267382	+	TRAK1	23545	12	124196865	124246302	105	5	13301	2.0139	0.022008
22876	10	121485559	121588663	+	INPP5F	5624	2	128175996	128186822	19	5	13301	2.0119	0.022115
152078	3	157261133	157395531	+	PQLC2L	7597	14	64916285	64970656	84	8	13301	2.0095	0.02224
6474	3	157813800	157823952	-	SHOX2	9495	14	64932217	64941221	8	3	13301	2.0093	0.02225
5706	14	53173894	53194716	+	PSMC6	10949	5	137087073	137090039	1	1	13301	2.009	0.02227
285704	5	98104999	98132198	+	RGMB	342371	16	71879894	71891236	7	3	13301	2.0078	0.022332
4617	12	81110708	81113447	+	MYF5	53371	4	77035812	77069668	179	7	13301	2.0075	0.022346
100533467	13	103459496	103528351	+	BIVM-ERCC5	23107	5	71515236	71616084	57	4	13301	2.0063	0.022411
115650	22	42321036	42322821	-	TNFRSF13C	490	12	89981826	90103130	68	9	13301	2.0062	0.022417
2073	13	103498191	103528351	+	ERCC5	79810	5	71616200	71656544	21	3	13301	2.0057	0.022444
64377	19	34112861	34264414	+	CHST8	10999	9	131102839	131123749	8	1	13301	2.0054	0.022461
81789	5	149372686	149380730	-	TIGD6	9423	17	8924859	9147317	367	39	13301	2.004	0.022533
23650	11	119981994	120056237	-	TRIM29	116064	3	120043576	120068186	41	5	13301	2.0028	0.022599
56252	14	75230025	75304013	+	YLPM1	81789	5	149372686	149380730	4	1	13301	2.0026	0.02261
254956	9	124922190	124962368	+	MORN5	10043	22	35695268	35743987	43	8	13301	2.0026	0.02261
144983	13	53173750	53217931	+	HNRNPA1L2	348980	5	45255052	45696220	83	3	13301	2.0004	0.022729
89766	21	43483068	43563105	+	UMODL1	9416	12	49223539	49245957	20	3	13301	1.9991	0.022801
5373	16	8891670	8943194	+	PMM2	135250	6	150204511	150217195	46	2	13301	1.9973	0.022899
64759	7	47314752	47621742	-	TNS3	10498	19	10982253	11033453	4	1	13301	1.9917	0.023203
7693	19	58125830	58133636	+	ZNF134	51196	10	95753746	96088149	371	30	13301	1.9914	0.023221
285343	3	44379574	44450940	+	TCAIM	283383	12	131438452	131626010	265	25	13301	1.9901	0.023292
2069	4	75230860	75254477	+	EREG	54629	15	59063393	59149754	97	8	13301	1.9898	0.023307
8749	8	39442087	39587583	+	ADAM18	90485	19	57173729	57183151	23	3	13301	1.9888	0.023362
57217	2	47168313	47303275	+	TTC7A	10522	11	644225	695740	6	2	13301	1.9887	0.023368
91543	2	7017796	7038370	+	RSAD2	27291	10	99894381	100004654	100	7	13301	1.9884	0.023383
8638	12	121458095	121477045	-	OASL	646603	4	146601356	146653949	106	15	13301	1.9874	0.023441
1479	11	33106130	33183037	-	CSTF3	57695	2	219314974	219433084	29	1	13301	1.9872	0.023449
90485	19	57173729	57183151	-	ZNF835	9585	10	91461264	91534700	113	1	13301	1.9832	0.023672
8089	12	69753490	69784576	+	YEATS4	58503	4	71263599	71275914	29	6	13301	1.982	0.023738
84991	10	6130949	6159422	+	RBM17	51692	2	9563666	9613239	49	4	13301	1.9796	0.023876
84560	16	56598961	56602869	+	MT4	10457	7	23286305	23314729	37	4	13301	1.978	0.023965
5357	3	142315229	142432506	+	PLS1	5732	14	52781016	52795324	12	3	13301	1.9778	0.023975
6867	8	38585704	38710546	+	TACC1	63934	19	56950693	56988770	58	7	13301	1.9772	0.02401
1620	9	121928907	122131739	-	BRINP1	25775	22	32329507	32341336	24	7	13301	1.9771	0.024016
3225	12	54393877	54397121	+	HOXC9	51091	4	25121627	25162204	8	4	13301	1.9769	0.024028
57659	17	7362685	7387568	-	ZBTB4	10234	7	102553344	102585558	24	4	13301	1.9749	0.024137
81037	5	1317869	1345180	-	CLPTM1L	400506	16	19717673	19729726	19	1	13301	1.9745	0.024162
5999	1	163038396	163046592	+	RGS4	5999	1	163038396	163046592	9	3	13301	1.9714	0.024342
23336	15	99645286	99675800	+	SYNM	387357	6	128029339	128239776	198	18	13301	1.969	0.024478
5184	19	33877855	34012799	-	PEPD	51117	9	131084791	131096351	4	1	13301	1.966	0.024647
6558	5	127419483	127525380	+	SLC12A2	9100	16	84733555	84813528	120	11	13301	1.965	0.024706
125488	18	21572737	21715574	+	TTC39C	22898	8	142138720	142205903	55	9	13301	1.9648	0.024716
643802	16	53403274	53405041	-	LOC643802	7291	7	19039315	19157295	15	3	13301	1.9634	0.024802
80745	2	39963200	40006416	-	THUMPD2	92565	10	127585108	127698161	154	8	13301	1.9631	0.024818
79047	19	34287751	34306666	+	KCTD15	81605	9	131133598	131154295	10	1	13301	1.9622	0.02487
6520	11	62623484	62656355	+	SLC3A2	8292	3	15491640	15563277	167	17	13301	1.9621	0.024874
10960	5	176758563	176778885	-	LMAN2	64149	17	30655460	30677066	2	1	13301	1.9619	0.024888
124637	17	7761064	7765691	+	CYB5D1	5294	7	106505723	106547592	41	9	13301	1.9615	0.024908
57210	8	142217273	142310241	-	SLC45A4	6406	20	43835605	43838414	2	1	13301	1.961	0.024937
5066	5	102201527	102366809	+	PAM	3250	16	72097125	72111145	26	6	13301	1.9583	0.025097
51455	2	100016938	100106480	-	REV1	26610	11	31531297	31806073	136	5	13301	1.9562	0.025221
84449	19	14800711	14844558	+	ZNF333	83856	9	108210077	108314714	44	5	13301	1.956	0.025231
54825	5	175969512	176022769	+	CDHR2	55803	17	29248698	29286340	7	2	13301	1.9552	0.025279
256356	3	141876369	141944449	-	GK5	51637	14	52456228	52471420	20	5	13301	1.9533	0.025392
390445	14	21623096	21624184	-	OR5AU1	5921	5	86564070	86687743	35	3	13301	1.9532	0.025397
221409	6	44310383	44344904	+	SPATS1	10481	17	46802125	46806111	3	1	13301	1.9531	0.025401
55237	14	74815166	74826711	+	VRTN	78991	5	148737570	148749221	8	2	13301	1.9526	0.025435
1054	19	33864575	33873592	+	CEBPG	26995	9	131071396	131084697	1	1	13301	1.95	0.02559
51060	1	52485803	52521843	-	TXNDC12	51060	1	52485803	52521843	34	3	13301	1.9468	0.025779
92822	16	89786393	89807333	+	ZNF276	257415	7	92190072	92219706	39	5	13301	1.9454	0.025861
154215	6	124124991	125146786	+	NKAIN2	55666	17	79523913	79604138	6	2	13301	1.9452	0.025873
100507055	12	133179672	133187229	-	LRCOL1	91351	4	169277886	169401665	313	24	13301	1.9441	0.025941
3082	7	81331444	81399452	-	HGF	79041	19	16771938	16799830	26	3	13301	1.9428	0.026017
864	1	25226002	25291648	-	RUNX3	864	1	25226002	25291648	11	2	13301	1.9428	0.026019
88455	12	110436974	110477237	+	ANKRD13A	80216	4	113218480	113363774	215	32	13301	1.9425	0.026041
9054	20	34256610	34287287	-	NFS1	120224	11	129685732	129729898	64	9	13301	1.9422	0.026057
1915	6	74225473	74230755	-	EEF1A1	388403	17	57409053	57479095	97	12	13301	1.9384	0.02629
6045	1	185014482	185071740	+	RNF2	6045	1	185014482	185071740	27	5	13301	1.9379	0.02632
5683	7	42956460	42971805	-	PSMA2	79088	19	9638667	9649638	12	1	13301	1.9357	0.02645
56204	15	52873518	52971569	-	FAM214A	53405	6	45866188	46048085	313	31	13301	1.9357	0.026454
399671	14	73945189	74025651	-	HEATR4	202374	5	146614526	146767418	419	28	13301	1.9347	0.026516
8564	1	241695324	241758949	+	KMO	8564	1	241695324	241758949	65	12	13301	1.9338	0.026571
101928870	6	87861525	87865307	+	LOC101928870	1655	17	62494374	62503042	1	1	13301	1.9331	0.02661
4005	11	33880122	33913836	-	LMO2	64320	2	219528587	219536781	17	2	13301	1.9325	0.02665
83706	11	63974152	63991363	+	FERMT3	151648	3	20202085	20227724	67	9	13301	1.9314	0.026719
55450	1	20808884	20812728	-	CAMK2N1	55450	1	20808884	20812728	1	1	13301	1.9301	0.0268
346653	7	128311743	128328949	+	FAM71F2	57731	19	40973050	41082365	35	5	13301	1.9299	0.026807
146556	16	5092925	5116146	-	C16orf89	116254	6	149887528	149912067	7	1	13301	1.9237	0.027194
27166	5	176730763	176733960	+	PRELID1	55288	17	30469473	30552746	49	2	13301	1.9235	0.027208
3790	2	18059105	18114225	+	KCNS3	10724	10	103544200	103578930	23	4	13301	1.9232	0.027225
839	4	110609785	110629814	-	CASP6	9051	15	77287021	77329673	10	1	13301	1.9231	0.027234
3696	7	20370345	20455382	+	ITGB8	22904	19	1107633	1174282	2	1	13301	1.9222	0.027292
4089	18	48556583	48611412	+	SMAD4	100129385	9	16203933	16276311	185	30	13301	1.9222	0.027293
6238	20	17594323	17662934	-	RRBP1	9354	11	118230296	118269926	23	5	13301	1.9219	0.027309
221	11	67776048	67796743	+	ALDH3B1	79443	3	45959391	46037316	122	10	13301	1.9215	0.027333
7371	1	165796732	165880855	+	UCK2	7371	1	165796732	165880855	79	9	13301	1.9205	0.027398
25849	4	75858285	75975325	+	PARM1	54778	15	59279865	59389618	131	8	13301	1.9203	0.02741
644139	17	10725792	10741418	-	PIRT	54556	7	120590817	120615711	28	2	13301	1.9202	0.027419
8890	2	27587219	27593324	-	EIF2B4	374354	10	115614391	115672265	9	2	13301	1.9178	0.027568
147949	19	56915383	56936400	+	ZNF583	3433	10	91061706	91069033	7	3	13301	1.916	0.027681
23305	5	131285666	131347761	-	ACSL6	79791	16	87362942	87425708	48	8	13301	1.9144	0.027785
11030	8	30242017	30429778	+	RBPMS	84787	19	55851221	55859489	1	1	13301	1.9132	0.02786
83694	14	75370657	75389985	-	RPS6KL1	5159	5	149493402	149535447	23	2	13301	1.9129	0.027879
391109	1	158435352	158436293	+	OR10K1	391109	1	158435352	158436293	1	1	13301	1.9124	0.02791
6403	1	169558087	169599377	-	SELP	6403	1	169558087	169599377	66	12	13301	1.9122	0.027925
142910	10	90346519	90366733	+	LIPJ	9027	2	73867850	73869537	1	1	13301	1.9117	0.02796
196074	11	28129798	28355054	+	METTL15	7520	2	216972381	217071016	112	12	13301	1.9115	0.027968
54498	20	4129426	4168394	+	SMOX	80975	11	113558268	113577151	44	9	13301	1.9113	0.027986
54187	9	100818959	100845365	+	NANS	3053	22	21128383	21142008	3	1	13301	1.9112	0.027989
151987	3	73045985	73118349	+	PPP4R2	170622	13	76099350	76111991	22	5	13301	1.9111	0.027997
55303	7	150264458	150271043	+	GIMAP4	2014	19	48828629	48833810	11	3	13301	1.9103	0.028047
1149	18	12254318	12277594	+	CIDEA	137209	8	125985539	125991631	7	1	13301	1.9102	0.028053
92312	1	156041804	156051789	-	MEX3A	92312	1	156041804	156051789	7	3	13301	1.91	0.028066
84450	2	27805836	27846082	+	ZNF512	2674	10	117816436	118033126	231	27	13301	1.9094	0.028104
89122	7	99488030	99517223	-	TRIM4	9745	19	30863328	31048966	211	21	13301	1.9076	0.028221
117196	11	18194384	18195827	+	MRGPRX4	2825	2	207040040	207082771	78	11	13301	1.9055	0.02836
25758	11	33563877	33695648	+	KIAA1549L	9125	2	219433303	219461158	13	1	13301	1.9053	0.028369
5791	10	129705325	129884180	+	PTPRE	130940	2	159027869	159313297	574	28	13301	1.9051	0.028381
339768	2	239008951	239041928	+	ESPNL	9702	11	95523625	95565857	95	8	13301	1.904	0.028455
85377	22	38302155	38338465	+	MICALL1	144453	12	70037334	70093196	190	16	13301	1.9035	0.028489
1778	14	102430865	102517135	+	DYNC1H1	53917	5	176728199	176730744	1	1	13301	1.9033	0.0285
65265	8	146277823	146281416	+	C8orf33	958	20	44746899	44758384	18	6	13301	1.9007	0.028668
5892	17	33426811	33446888	-	RAD51D	26211	7	143657020	143658108	3	1	13301	1.9006	0.02868
341277	11	7710669	7728001	-	OVCH2	2744	2	191745547	191830278	52	5	13301	1.8989	0.028789
51735	5	130759614	130970929	-	RAPGEF6	64779	16	86563782	86588841	35	4	13301	1.8986	0.028808
30813	20	25051521	25063015	-	VSX1	390259	11	122848357	122852379	5	2	13301	1.8982	0.028834
26273	11	33762490	33796071	-	FBXO3	617	2	219524379	219528166	4	1	13301	1.898	0.028849
3059	3	121350246	121379791	-	HCLS1	6964	14	22891537	22935569	76	11	13301	1.8966	0.02894
729747	19	12154620	12163782	-	ZNF878	85365	9	101978707	101984246	5	1	13301	1.8962	0.028969
4708	7	140396481	140406446	+	NDUFB2	57787	19	45754516	45808541	78	8	13301	1.8962	0.028969
2771	3	50264120	50296786	+	GNAI2	10631	13	38136719	38172981	58	8	13301	1.895	0.029046
64927	15	99676528	99791431	-	TTC23	5796	6	128289924	128841870	309	16	13301	1.8938	0.029123
93594	8	124084920	124164393	+	TBC1D31	56259	20	36322357	36500531	114	10	13301	1.8937	0.029129
348801	3	100120037	100175170	+	LNP1	85416	13	100615275	100624178	1	1	13301	1.8924	0.02922
2219	9	137797711	137809849	-	FCN1	64781	22	47080307	47134152	27	1	13301	1.8892	0.029435
51530	7	129658126	129691233	-	ZC3HC1	11100	19	41768391	41813811	27	1	13301	1.8885	0.029478
80036	9	73143979	74061782	-	TRPM3	2114	21	40177231	40196879	19	4	13301	1.8878	0.029526
154872	7	124417346	124430864	-	C7orf77	1178	19	40221893	40228669	26	2	13301	1.8864	0.02962
54715	16	5289469	7763342	+	RBFOX1	11104	6	149916009	149970154	69	1	13301	1.8852	0.029699
285126	2	27498289	27505214	+	DNAJC5G	4892	10	115348583	115423829	200	18	13301	1.8837	0.029802
10534	11	65336651	65340075	+	SSSCA1	2803	3	37284682	37408370	143	6	13301	1.8826	0.029879
5570	6	122793062	123047518	+	PKIB	10458	17	79008944	79091232	1	1	13301	1.8821	0.02991
148213	19	23921997	23941693	-	ZNF681	79109	9	128199673	128469513	230	13	13301	1.882	0.029917
7290	22	19318221	19419247	-	HIRA	140807	12	52979373	52995322	61	9	13301	1.8818	0.029934
966	11	33724556	33758025	-	CD59	7701	2	219502639	219524355	13	1	13301	1.8816	0.029946
100506243	3	42977834	42984284	+	KRBOX1	144423	12	129337985	129469513	111	16	13301	1.878	0.030188
831	5	95997741	96110387	+	CAST	7571	16	71481500	71496295	20	6	13301	1.8766	0.030289
5899	2	120997646	121052287	+	RALB	219428	11	55339604	55340536	4	2	13301	1.8763	0.030308
11173	15	79051545	79103805	-	ADAMTS7	256380	6	108023361	108145521	202	19	13301	1.8759	0.030335
3664	1	209958968	209979520	-	IRF6	3664	1	209958968	209979520	37	5	13301	1.8758	0.030342
65125	12	861759	1020618	+	WNK1	51421	3	134074187	134094321	6	1	13301	1.8753	0.030375
121355	12	54849736	54867386	-	GTSF1	55296	4	26585546	26758232	3	1	13301	1.8742	0.030448
284992	2	197504278	197597530	+	CCDC150	254102	11	65343509	65360121	3	1	13301	1.8723	0.030586
6916	7	139478047	139720125	+	TBXAS1	348	19	45409039	45412650	4	2	13301	1.8711	0.030665
9652	5	94799599	94890709	-	TTC37	55308	16	70380764	70407286	3	1	13301	1.8698	0.030755
27032	3	130569327	130735556	+	ATP2C1	1073	14	35179588	35184029	6	2	13301	1.8689	0.03082
5108	8	17780364	17887457	+	PCM1	3817	19	51376689	51383823	1	1	13301	1.8682	0.03087
160298	11	6226798	6232365	+	C11orf42	2487	2	183698002	183731498	23	4	13301	1.8675	0.030917
9049	11	67250505	67258579	+	AIP	7123	3	45067759	45077563	25	2	13301	1.8671	0.030944
79893	17	34900737	34946278	+	GGNBP2	55303	7	150264458	150271043	14	3	13301	1.8664	0.03099
1140	17	7348406	7360932	+	CHRNB1	222235	7	102453308	102715288	169	16	13301	1.8653	0.031071
5799	7	157331750	158380482	-	PTPRN2	5639	19	50084574	50094272	13	2	13301	1.8642	0.031145
148304	1	209955662	209957890	-	C1orf74	148304	1	209955662	209957890	2	1	13301	1.8639	0.031171
1807	8	105391652	105479281	-	DPYS	2686	20	33432523	33460661	33	5	13301	1.8628	0.031245
22802	1	87012759	87046437	+	CLCA4	22802	1	87012759	87046437	59	10	13301	1.8625	0.031268
2547	22	42017250	42060052	+	XRCC6	160418	12	88536073	88593664	24	2	13301	1.8616	0.031328
64420	9	114803061	114937577	-	SUSD1	55954	22	30126945	30163000	82	7	13301	1.8615	0.031333
27161	8	141541264	141645646	-	AGO2	149708	20	43738093	43743813	11	3	13301	1.8607	0.031397
6196	6	166822854	167275948	-	RPS6KA2	4200	18	48405432	48476165	62	6	13301	1.8599	0.031452
9537	11	44907454	44972919	-	TP53I11	130340	2	224616403	224702319	114	7	13301	1.859	0.031515
283953	16	8619502	8622226	-	TMEM114	9113	6	149979289	150039392	54	1	13301	1.8588	0.031526
257144	3	111839688	111852453	-	GCSAM	23263	13	113548692	113754053	83	14	13301	1.8585	0.031551
1653	2	15731745	15771235	+	DDX1	81621	10	102820999	102827888	4	2	13301	1.8575	0.031617
117177	12	70132466	70216984	+	RAB3IP	92597	4	71768043	71853891	31	2	13301	1.8573	0.031631
727	9	123714613	123812554	-	C5	51493	22	32783562	32808274	50	8	13301	1.8538	0.031881
79175	20	2462463	2489778	-	ZNF343	57569	11	110447759	110583912	196	13	13301	1.8524	0.031986
9790	10	43277954	43330385	+	BMS1	5500	2	28974614	29025806	71	7	13301	1.8514	0.032058
55632	14	31028329	31089046	+	G2E3	1657	5	118406839	118584822	109	18	13301	1.8508	0.032099
84804	2	103331089	103353341	-	MFSD9	8050	11	34937677	35017675	211	13	13301	1.8502	0.032143
9873	11	72547788	72853727	-	FCHSD2	1294	3	48601506	48632593	12	2	13301	1.8498	0.032169
1401	1	159682079	159684396	-	CRP	1401	1	159682079	159684396	2	1	13301	1.8491	0.032222
1656	11	118618472	118661972	-	DDX6	79691	3	113775582	113807269	41	6	13301	1.8473	0.032354
100131378	11	33719654	33722286	-	C11orf91	84812	2	219472488	219501909	13	1	13301	1.8471	0.032369
100287387	2	239753187	239756320	-	LOC100287387	83935	11	100862811	100864666	7	3	13301	1.8454	0.032493
387837	12	10163231	10171399	+	CLEC12B	9197	3	155544300	155572248	53	6	13301	1.8446	0.032549
100505797	18	70535047	70548634	+	LOC100505797	347240	9	34252378	34329198	68	9	13301	1.8433	0.032645
7072	2	70436576	70475886	-	TIA1	255725	11	6190585	6191556	1	1	13301	1.8432	0.03265
401285	6	167584081	167596396	+	TCP10L2	1630	18	49866542	51062273	2558	79	13301	1.841	0.032809
3073	15	72635778	72669474	-	HEXA	22832	6	84833960	84937386	78	3	13301	1.841	0.032813
8328	9	135820888	135867084	+	GFI1B	29780	22	44395091	44565113	50	14	13301	1.8405	0.032846
6118	1	28218035	28241255	-	RPA2	6118	1	28218035	28241255	27	1	13301	1.8394	0.032929
3451	9	21227242	21228221	-	IFNA17	2778	20	57414756	57486250	55	9	13301	1.8384	0.033003
5193	17	33901814	33905656	-	PEX12	8454	7	148395631	148498202	73	4	13301	1.8381	0.033021
7090	15	70340129	70390274	-	TLE3	594	6	80816344	81055987	325	14	13301	1.837	0.033104
26073	17	26673659	26684603	-	POLDIP2	340351	7	134671259	134820530	217	9	13301	1.8365	0.033144
22979	2	25264973	25382004	+	EFR3B	51063	10	105206543	105212162	2	1	13301	1.8364	0.03315
54754	9	97080478	97090926	-	NUTM2F	5625	22	18900206	18924066	1	1	13301	1.8358	0.03319
4300	9	20341663	20622514	-	MLLT3	128602	20	56725983	56736186	8	2	13301	1.8351	0.033245
55014	9	102668915	102736818	+	STX17	8940	22	22311397	22337219	17	3	13301	1.8327	0.033426
100287718	6	46714654	46726955	+	ANKRD66	22834	17	47366568	47439835	115	10	13301	1.832	0.033478
126248	19	33622949	33667830	+	WDR88	2801	9	131018108	131038286	1	1	13301	1.8309	0.03356
9355	9	126773889	126795572	+	LHX2	164656	22	37461476	37499693	31	4	13301	1.8307	0.033571
134860	6	132859427	132860475	+	TAAR9	9229	18	3496030	4455310	980	107	13301	1.8297	0.033647
2153	1	169481192	169555769	-	F5	2153	1	169481192	169555769	194	16	13301	1.8297	0.033649
5970	11	65421067	65430443	-	RELA	5333	3	38048987	38071154	50	7	13301	1.8287	0.033726
79054	2	234826043	234928166	+	TRPM8	341208	11	93754378	93847374	108	8	13301	1.8276	0.033803
84894	15	77905369	77988490	-	LINGO1	10973	6	100956325	101329243	595	13	13301	1.8271	0.03384
1187	1	16348486	16360548	+	CLCNKA	1187	1	16348486	16360548	30	4	13301	1.8266	0.033879
79870	8	104152921	104242533	+	BAALC	191	20	32868071	32899608	1	1	13301	1.8253	0.03398
90410	17	26655351	26662515	-	IFT20	669	7	134331531	134364568	87	5	13301	1.8246	0.034029
222894	7	19180618	19185044	-	FERD3L	5657	19	840985	848175	1	1	13301	1.8232	0.03414
10699	4	47596015	47840395	-	CORIN	161823	15	43622872	43646096	37	3	13301	1.8223	0.034206
4802	1	41157242	41237275	+	NFYC	4802	1	41157242	41237275	126	10	13301	1.8218	0.034246
128025	1	241815580	241965435	+	WDR64	128025	1	241815580	241965435	78	12	13301	1.8214	0.034275
9581	2	44544746	44589001	-	PREPL	80313	10	134145614	134195010	62	5	13301	1.8176	0.034563
2304	9	100615537	100618997	+	FOXE1	7625	22	20748405	20762753	2	1	13301	1.8157	0.034712
5754	6	43044006	43129458	+	PTK7	4635	17	45266728	45301045	8	2	13301	1.8152	0.034746
7071	8	103661005	103668130	-	KLF10	128866	20	32399110	32442173	27	4	13301	1.8152	0.034749
340706	10	115999013	116054259	+	VWA2	10096	2	114647511	114719131	158	11	13301	1.815	0.034758
120065	11	7817521	7818489	-	OR5P2	6772	2	191833762	191878976	65	11	13301	1.8147	0.034785
84947	6	158530536	158589312	-	SERAC1	26040	18	42258849	42648475	405	49	13301	1.8132	0.034901
9784	2	27593363	27600400	+	SNX17	153	10	115803806	115806667	1	1	13301	1.8114	0.03504
7328	7	129470572	129592800	-	UBE2H	558	19	41725104	41767672	16	2	13301	1.8097	0.035169
150159	4	103806205	103947552	-	SLC9B1	1543	15	75011883	75017951	2	1	13301	1.8087	0.035248
868	3	105374306	105589354	-	CBLB	267012	13	106118216	106143383	58	4	13301	1.8073	0.035358
2678	22	24979629	25024972	+	GGT1	9840	12	55342087	55378965	131	6	13301	1.807	0.03538
5445	7	95034174	95064636	-	PON2	51291	19	19740285	19754457	3	1	13301	1.8053	0.035514
89894	12	112369086	112451023	-	TMEM116	84109	4	122249797	122302181	176	17	13301	1.8027	0.035718
285877	7	53103349	53104618	+	POM121L12	1264	19	11649579	11661139	11	2	13301	1.8013	0.035831
388946	2	46706704	46711564	+	TMEM247	51272	11	202924	207422	5	1	13301	1.8008	0.035864
5499	11	67165652	67169376	-	PPP1CA	115560	3	44771098	44778575	2	1	13301	1.8004	0.035901
49854	21	43406940	43430496	-	ZBTB21	784	12	49208215	49222726	6	3	13301	1.7992	0.035996
83987	19	46913586	46916919	-	CCDC8	11067	10	45471709	45474330	5	2	13301	1.7984	0.036054
6690	5	147204143	147218794	-	SPINK1	247	17	7942343	7952452	14	2	13301	1.7964	0.036219
54799	17	49254786	49337788	-	MBTD1	6575	8	42273980	42397356	63	10	13301	1.7957	0.036269
155038	7	150147748	150176483	+	GIMAP8	163071	19	48774354	48790863	50	7	13301	1.7945	0.036363
79091	16	8715497	8740079	+	METTL22	348995	6	150045457	150067688	21	1	13301	1.7933	0.036459
10776	15	52839384	52861436	-	ARPP19	860	6	45296054	45518819	328	31	13301	1.7928	0.036503
6689	19	50922195	50934310	+	SPIB	1305	10	71561644	71718904	243	47	13301	1.7927	0.036508
79048	9	91933394	91974561	+	SECISBP2	85395	21	46359918	46396891	1	1	13301	1.7923	0.03654
5443	2	25383722	25391559	-	POMC	255022	10	105213144	105218648	8	3	13301	1.7919	0.036575
54933	1	39350614	39407456	-	RHBDL2	54933	1	39350614	39407456	34	7	13301	1.7898	0.036745
56302	7	142605648	142630820	-	TRPV5	81492	19	46298968	46318605	33	5	13301	1.786	0.037051
342125	15	81624760	81666418	-	TMC3	728464	6	110566666	110679475	106	8	13301	1.7851	0.037121
8120	15	83328033	83378660	-	AP3B2	112495	6	111279763	111289091	45	3	13301	1.7828	0.037309
3110	7	156797547	156803347	-	MNX1	2217	19	50015536	50029685	15	1	13301	1.7825	0.037332
27148	2	219536749	219567440	+	STK36	84957	11	73087405	73108519	11	1	13301	1.7806	0.03749
201456	18	71740588	71815100	-	FBXO15	318	9	34329504	34343711	14	3	13301	1.7784	0.03767
375346	3	52870772	52931597	-	TMEM110	83548	13	46039030	46110833	122	9	13301	1.7778	0.037718
54823	1	185126155	185260913	+	SWT1	54823	1	185126155	185260913	77	4	13301	1.7771	0.037776
6289	11	18259780	18270221	-	SAA2	200726	2	207507142	207514173	12	4	13301	1.7769	0.037795
9806	10	73818792	73848790	-	SPOCK2	64895	2	60983365	61029221	56	7	13301	1.7768	0.037798
5527	14	102226910	102394329	+	PPP2R5C	64324	5	176560026	176727214	151	6	13301	1.7768	0.037801
158234	9	37753797	37778969	+	TRMT10B	861	21	36160098	36421595	148	22	13301	1.7761	0.037856
56121	5	140625147	140627802	+	PCDHB15	162517	17	6679523	6700420	31	6	13301	1.7758	0.037886
54971	16	87984231	88110924	+	BANP	219557	7	88423420	88425031	4	2	13301	1.7755	0.037906
91833	14	102606189	102690010	+	WDR20	83463	5	176732501	176741096	4	2	13301	1.7751	0.037941
149281	1	170115188	170136923	+	METTL11B	149281	1	170115188	170136923	43	8	13301	1.7751	0.037942
51705	4	101316498	101439250	-	EMCN	64220	15	74471802	74502046	39	4	13301	1.7748	0.037968
3950	5	135282600	135290723	-	LECT2	7531	17	1247833	1303669	112	14	13301	1.7744	0.038002
4815	12	673462	772755	-	NINJ2	6259	3	133875978	133969586	91	8	13301	1.7741	0.038026
130340	2	224616403	224702319	-	AP1S3	84649	11	75479778	75512581	15	1	13301	1.7734	0.038083
146760	17	1837971	1928178	-	RTN4RL1	55971	7	97920962	98030427	87	4	13301	1.7733	0.038091
144453	12	70037334	70093196	-	BEST3	2926	4	71681499	71705627	26	3	13301	1.7728	0.038132
6184	3	128338813	128369719	-	RPN1	3002	14	25100160	25103490	12	2	13301	1.7722	0.038181
116138	6	42981841	42989036	+	KLHDC3	7473	17	44839872	44896126	4	2	13301	1.7696	0.038399
220082	13	46276446	46288694	+	SPERT	133690	5	35904397	35938881	84	10	13301	1.7693	0.038426
5446	7	94989181	95025702	-	PON3	9170	19	19734464	19739039	2	1	13301	1.7689	0.038455
3881	17	39549976	39553844	-	KRT31	55124	8	22132810	22215560	77	2	13301	1.7688	0.038467
51142	7	56169266	56174187	-	CHCHD2	7568	19	12242165	12251222	6	1	13301	1.7687	0.038469
79723	10	14920782	14946314	+	SUV39H2	348654	2	17935152	17966632	51	7	13301	1.7683	0.038508
2286	11	64008413	64011607	+	FKBP2	7324	3	23847384	23933131	108	13	13301	1.7678	0.038546
79982	4	100817405	100867883	-	DNAJB14	9399	15	74275559	74286963	15	4	13301	1.7656	0.03873
5054	7	100770370	100782547	+	SERPINE1	1340	19	36139125	36149686	4	1	13301	1.7647	0.038806
353497	4	2073645	2243848	-	POLN	317762	14	99977603	100070727	10	2	13301	1.7646	0.038815
1212	5	175819456	175843570	-	CLTB	79915	17	29159020	29222295	78	2	13301	1.7617	0.039058
100134391	17	71733993	71752696	+	LOC100134391	646480	8	82370618	82373758	2	1	13301	1.7607	0.039148
57406	3	58223233	58280463	+	ABHD6	57213	13	50486842	50510626	32	5	13301	1.7596	0.039238
730755	17	39215492	39216344	-	KRTAP2-3	63898	8	19171081	19253729	163	24	13301	1.759	0.039292
3029	16	1859104	1877195	-	HAGH	27115	6	136172834	136516709	226	21	13301	1.7577	0.039396
112399	14	34393421	34420284	-	EGLN3	153241	5	122680579	122759286	157	10	13301	1.7563	0.039516
56675	11	9002123	9025596	-	NRIP3	80219	2	198318231	198339851	8	2	13301	1.7558	0.039558
8495	11	7534996	7678537	+	PPFIBP2	100131211	2	191371619	191399468	41	6	13301	1.7551	0.039624
18	16	8768444	8878432	+	ABAT	5110	6	150070831	150132557	95	1	13301	1.7547	0.039659
3223	12	54410642	54424607	+	HOXC6	55300	4	25235653	25280831	95	14	13301	1.754	0.039715
1739	3	196769431	197026171	-	DLG1	51156	14	94749648	94759608	18	3	13301	1.7536	0.039749
84277	7	73095248	73097781	-	DNAJC30	26659	19	14937139	14939276	4	2	13301	1.7532	0.039786
136541	7	141951958	141957878	-	PRSS58	23403	19	46213887	46234151	4	1	13301	1.7517	0.039913
4659	12	80167343	80329235	-	PPP1R12A	4283	4	76922623	76928641	8	3	13301	1.7514	0.039938
10884	5	44809027	44815616	+	MRPS30	6299	16	51169886	51185183	7	2	13301	1.751	0.03997
375704	9	34521040	34523037	-	ENHO	2551	21	27107258	27144771	25	3	13301	1.751	0.039975
6694	2	234959346	234985776	+	SPP2	24145	11	93862094	93918762	82	9	13301	1.7508	0.03999
10426	13	113139319	113242494	-	TUBGCP3	10788	5	75699131	76003957	536	40	13301	1.7504	0.040021
8608	12	57345215	57353158	-	RDH16	10699	4	47596015	47840395	411	23	13301	1.7502	0.040045
56130	5	140529839	140532868	+	PCDHB6	79003	17	5389694	5394134	21	6	13301	1.7493	0.040122
55016	4	164445450	165305093	-	2023-03-01	7627	16	3355406	3372935	11	1	13301	1.7482	0.040214
146167	16	84043389	84075762	-	SLC38A8	54103	7	76940068	77045719	217	21	13301	1.7482	0.040219
64411	5	141032968	141061800	-	ARAP3	407977	17	7452375	7464925	23	6	13301	1.748	0.040232
131831	3	150377672	150421786	-	ERICH6	55860	14	58666833	58702354	3	1	13301	1.7474	0.040286
196792	10	124608610	124639157	-	FAM24B	92	2	148602086	148688396	34	2	13301	1.7473	0.040291
11274	22	18632758	18660164	+	USP18	3854	12	52840435	52845910	6	2	13301	1.7465	0.040359
161247	14	24600675	24602058	+	FITM1	64839	5	107194734	107718080	703	29	13301	1.7458	0.040419
7871	3	57741948	57915597	+	SLMAP	115761	13	50202435	50208008	12	5	13301	1.7458	0.040423
79582	2	214149103	215275225	+	SPAG16	116535	11	68771862	68780850	3	2	13301	1.7452	0.040471
9920	8	1921949	1955109	+	KBTBD11	100287477	19	50561973	50647102	5	1	13301	1.7429	0.040671
256297	10	23481460	23483181	+	PTF1A	1788	2	25451421	25565459	44	8	13301	1.7424	0.04072
92610	4	113196782	113207059	-	TIFA	1381	15	78632666	78640572	6	2	13301	1.7419	0.040767
9935	20	39314488	39317880	-	MAFB	101929469	12	2957293	2965317	2	1	13301	1.7414	0.040802
57575	4	134070470	134112732	+	PCDH10	123624	15	86623137	87572283	2089	97	13301	1.7403	0.040901
390637	15	90777487	90785312	+	GDPGP1	3298	6	122720696	122754264	26	3	13301	1.7399	0.040941
81627	1	185087217	185126230	-	TRMT1L	81627	1	185087217	185126230	38	3	13301	1.7397	0.040955
112936	11	134094561	134117686	+	VPS26B	51554	3	132316081	132321488	2	1	13301	1.7396	0.040966
10591	6	43193367	43197211	-	DNPH1	9520	17	45600316	45700642	57	5	13301	1.7395	0.040972
656	1	40223903	40254533	-	BMP8B	656	1	40223903	40254533	5	2	13301	1.7391	0.041012
1604	1	207494817	207534311	+	CD55	1604	1	207494817	207534311	53	5	13301	1.739	0.041016
51540	2	238969565	239008054	+	SCLY	143684	11	95502106	95522954	38	5	13301	1.7387	0.041044
4353	17	56347217	56358296	-	MPO	64321	8	55370495	55373456	6	2	13301	1.7383	0.041076
84225	17	4643059	4649414	+	ZMYND15	10980	7	99686583	99689823	1	1	13301	1.7383	0.04108
55733	1	210501596	210849638	+	HHAT	55733	1	210501596	210849638	857	78	13301	1.7379	0.041114
3362	1	19991780	20006055	+	HTR6	3362	1	19991780	20006055	16	3	13301	1.7373	0.04117
283152	11	119060963	119072160	-	CCDC153	10063	3	119388372	119396243	25	4	13301	1.7358	0.0413
91894	11	111789601	111797595	+	C11orf52	9868	3	100082303	100120242	24	3	13301	1.7351	0.041358
5423	8	42195973	42229331	+	POLB	388567	19	57946693	57957291	1	1	13301	1.7348	0.04139
10654	1	154897208	154909484	-	PMVK	10654	1	154897208	154909484	11	2	13301	1.7336	0.041495
51141	2	118846033	118867604	+	INSIG2	5913	11	47459308	47470730	29	4	13301	1.7334	0.041515
30850	17	72983727	73001895	+	CDR2L	54714	8	87586163	87755903	266	26	13301	1.7333	0.041525
1788	2	25451421	25565459	-	DNMT3A	119395	10	105232561	105238997	4	1	13301	1.7325	0.041593
51317	11	45950870	46142985	-	PHF21A	84236	2	227700652	227863926	172	6	13301	1.732	0.041637
57474	19	12686920	12721623	-	ZNF490	54886	9	103791031	104087417	543	39	13301	1.7314	0.04169
57146	16	21169703	21191937	+	TMEM159	6196	6	166822854	167275948	692	66	13301	1.7314	0.041691
101929304	16	12664049	12668144	+	LOC101929304	154043	6	154726433	154831753	285	38	13301	1.7311	0.041716
219844	11	125753509	125770541	+	HYLS1	166348	3	127634075	127706514	103	11	13301	1.7303	0.041791
6692	15	41136246	41149853	+	SPINT1	63933	6	13786781	13814794	19	6	13301	1.73	0.041811
22905	17	19140690	19240028	+	EPN2	93979	7	129984630	130008571	66	9	13301	1.7292	0.041887
85379	22	25348676	25593415	+	KIAA1671	254786	12	55725485	55726420	1	1	13301	1.7287	0.04193
5625	22	18900206	18924066	-	PRODH	286887	12	52862300	52867569	21	3	13301	1.728	0.041991
55131	7	127950429	127983962	-	RBM28	23646	19	40854302	40884392	8	2	13301	1.7277	0.042019
84230	1	90098644	90185094	+	LRRC8C	84230	1	90098644	90185094	95	5	13301	1.7276	0.042027
1842	9	95255829	95298374	-	ECM2	23181	21	47878862	47989926	119	11	13301	1.7275	0.042036
4256	12	15034115	15038853	-	MGP	6514	3	170714137	170744768	39	3	13301	1.7262	0.042155
196477	12	91345992	91348953	-	CCER1	255119	4	81256861	81884910	672	24	13301	1.7258	0.042189
8444	1	206808881	206823229	+	DYRK3	8444	1	206808881	206823229	9	3	13301	1.7254	0.042227
3885	17	39533921	39538636	-	KRT34	9796	8	22077216	22089851	4	1	13301	1.7252	0.042246
27000	7	102952921	102985320	-	DNAJC2	92283	19	37128283	37157740	44	6	13301	1.7242	0.042336
1259	4	47937994	48018646	-	CNGA1	27229	15	43663257	43698258	33	4	13301	1.7241	0.042344
1415	22	25615612	25627836	+	CRYBB2	341416	12	55845998	55846936	1	1	13301	1.7228	0.04246
9619	21	43619799	43724497	+	ABCG1	27289	12	49250916	49259653	2	1	13301	1.7227	0.042473
4738	14	24686057	24701576	-	NEDD8	6728	5	112196885	112228776	66	5	13301	1.7221	0.042529
1729	5	140894588	140998622	-	DIAPH1	57659	17	7362685	7387568	36	5	13301	1.7218	0.042549
57569	11	110447759	110583912	-	ARHGAP20	79295	3	97983129	97984106	3	1	13301	1.7205	0.042673
283927	16	77756389	77809332	+	NUDT7	6804	7	73113535	73134032	7	3	13301	1.7202	0.042701
101929008	7	45818810	45822386	+	LOC101929008	1785	19	10828729	10944169	36	5	13301	1.7195	0.042762
51232	2	36583370	36778278	+	CRIM1	387715	10	124214179	124216868	16	3	13301	1.7172	0.042967
389493	7	56182374	56184090	-	NUPR1L	90589	19	12255705	12267546	8	1	13301	1.7163	0.043051
64434	7	156742417	156765876	+	NOM1	6205	19	49999622	50002969	5	1	13301	1.7161	0.043068
100526773	20	44164919	44176065	-	EPPIN-WFDC6	2026	12	7023614	7032860	2	1	13301	1.7146	0.043209
23399	17	7146906	7155259	-	CTDNEP1	93408	7	101256605	101272576	12	3	13301	1.7142	0.043244
11035	14	24805227	24809242	-	RIPK3	56929	5	114856605	114880591	13	3	13301	1.7135	0.043315
7447	2	17721807	17837706	+	VSNL1	25911	10	103330399	103369410	48	4	13301	1.7124	0.043409
26037	14	71788108	72207761	+	SIPA1L1	2908	5	142657496	143113322	599	48	13301	1.7108	0.043559
5076	10	102495316	102589698	+	PAX2	3631	2	99061321	99207496	110	2	13301	1.7106	0.043573
140836	20	17674320	17716517	+	BANF2	10632	11	118272104	118280562	8	2	13301	1.7106	0.043581
375341	3	49306030	49314864	-	C3orf62	10129	13	32605269	32870794	431	39	13301	1.7102	0.043612
10683	19	39989557	39999121	+	DLL3	57713	10	7200586	7453448	344	30	13301	1.7099	0.043643
89792	11	65808236	65816651	-	GAL3ST3	54977	3	39424815	39438819	22	4	13301	1.7089	0.043734
196446	12	70274016	70352502	+	MYRFL	1633	4	71859265	71896631	6	1	13301	1.7087	0.04375
4670	19	8509460	8554002	+	HNRNPM	79670	9	88902648	88969402	31	3	13301	1.708	0.043815
114905	4	15341560	15447791	+	C1QTNF7	161725	15	31773884	32162875	568	22	13301	1.708	0.043815
27065	4	4387983	4420785	+	NSG1	7187	14	103243816	103377837	130	9	13301	1.7079	0.043832
57654	4	1341043	1381837	+	UVSSA	122481	14	96858448	96955764	40	6	13301	1.7078	0.043836
9600	11	67259231	67272843	-	PITPNM1	64866	3	45123766	45187914	27	9	13301	1.7043	0.044158
9812	5	141303350	141330027	+	KIAA0141	8741	17	7461609	7464925	4	2	13301	1.7035	0.044235
338751	11	6007122	6008215	-	OR52L1	375298	2	182401399	182521834	213	17	13301	1.7034	0.044242
11080	1	78444847	78483648	+	DNAJB4	11080	1	78444847	78483648	39	7	13301	1.7034	0.044243
53944	15	64457716	64665968	-	CSNK1G1	81578	6	55921388	56112544	380	10	13301	1.7029	0.044293
163933	1	20878932	20881513	+	FAM43B	163933	1	20878932	20881513	2	1	13301	1.7029	0.044297
79896	10	25305508	25315593	+	THNSL1	3030	2	26413504	26467665	20	1	13301	1.7029	0.044297
8872	10	12237961	12292589	+	CDC123	9475	2	11319894	11484711	162	8	13301	1.7014	0.044432
10892	18	56338618	56417371	+	MALT1	3445	9	21409146	21410184	1	1	13301	1.6997	0.04459
267002	1	249200395	249215453	+	PGBD2	267002	1	249200395	249215453	4	1	13301	1.6995	0.044615
9654	2	219575558	219620139	+	TTLL4	23201	11	73111837	73309234	86	3	13301	1.6993	0.044635
1161	5	60169659	60240905	-	ERCC8	6367	16	57392695	57400102	7	2	13301	1.6992	0.044639
64067	14	33404115	34273382	+	NPAS3	93166	5	122424841	122529960	271	22	13301	1.6984	0.044718
147685	19	58469805	58485902	-	C19orf18	387707	10	97721331	97793496	129	19	13301	1.698	0.044756
153830	5	158584417	158637061	-	RNF145	3996	17	18128907	18148189	17	3	13301	1.6975	0.044803
132299	4	48887405	48908815	-	OCIAD2	10169	15	44069294	44088287	9	2	13301	1.6967	0.044881
1743	14	75348594	75370450	+	DLST	1436	5	149432854	149492935	27	6	13301	1.6966	0.044882
1514	9	90340974	90346384	+	CTSL	386679	21	45970240	45971388	2	1	13301	1.6958	0.044958
27340	12	101673905	101780397	+	UTP20	8633	4	96083655	96470361	598	61	13301	1.6945	0.045087
10936	2	54080050	54087170	-	GPR75	430	11	2289728	2292182	1	1	13301	1.694	0.04513
347051	8	82605891	82607207	-	SLC10A5	11034	20	17549818	17588887	46	5	13301	1.6927	0.045261
1441	1	36931644	36948915	-	CSF3R	1441	1	36931644	36948915	4	2	13301	1.6925	0.04528
51292	14	24701633	24708448	+	GMPR2	7905	5	112212081	112258339	100	7	13301	1.6918	0.045342
345757	5	99871051	99922440	+	FAM174A	9798	16	71928311	71964542	49	6	13301	1.6917	0.045355
6452	4	2794750	2842823	+	SH3BP2	283600	14	100789679	100796715	3	1	13301	1.691	0.045416
2050	7	100400187	100425143	-	EPHB4	4099	19	35782989	35804710	25	5	13301	1.6908	0.045434
5707	2	231921578	232037541	+	PSMD1	220042	11	82611017	82645701	57	8	13301	1.6898	0.045538
338661	11	123753633	123756340	-	TMEM225	3836	3	122140748	122233786	130	12	13301	1.6896	0.045553
1734	14	80663868	80697397	-	DIO2	285643	5	154393260	154397685	6	3	13301	1.6894	0.045567
51666	7	95115213	95169543	+	ASB4	57130	19	19756007	19774512	26	4	13301	1.6889	0.045616
283310	12	80583151	80772870	+	OTOGL	419	4	76932333	77033955	409	21	13301	1.6883	0.045676
79842	11	62518435	62521656	-	ZBTB3	152273	3	14852247	14976072	206	18	13301	1.688	0.045703
150297	22	32544993	32555510	-	C22orf42	10106	12	58213710	58240747	15	1	13301	1.6871	0.045794
22891	10	64133916	64431771	+	ZNF365	6519	2	44502597	44547963	46	5	13301	1.6865	0.04585
375387	3	196366656	196388875	+	NRROS	145270	14	94184644	94254766	62	15	13301	1.686	0.045899
5599	10	49514682	49647403	+	MAPK8	25940	2	33808727	33824362	18	5	13301	1.686	0.045902
55127	1	236712305	236767841	-	HEATR1	55127	1	236712305	236767841	86	6	13301	1.6839	0.046099
29114	3	111717586	111732735	+	TAGLN3	10426	13	113139319	113242494	166	9	13301	1.6827	0.046213
66037	2	198591603	198651036	-	BOLL	30008	11	65633912	65640405	3	1	13301	1.681	0.046381
400961	2	71409868	71454233	-	PAIP2B	1200	11	6633997	6640692	2	1	13301	1.6807	0.046412
6129	8	74202874	74205869	-	RPL7	54675	20	5986739	6020699	43	5	13301	1.6804	0.04644
9493	15	69706585	69740766	+	KIF23	6785	6	80624529	80657315	82	9	13301	1.6798	0.046497
192669	1	36396364	36522360	+	AGO3	192669	1	36396364	36522360	37	2	13301	1.6788	0.046598
26523	1	36335412	36395211	+	AGO1	26523	1	36335412	36395211	21	1	13301	1.6784	0.046635
2731	9	6532464	6645692	-	GLDC	55653	20	49411467	49493714	129	14	13301	1.6783	0.046642
5444	7	94927669	94953884	-	PON1	80714	19	19672516	19729725	32	4	13301	1.6775	0.046727
2947	1	110276554	110283660	-	GSTM3	2947	1	110276554	110283660	11	2	13301	1.6772	0.046752
5469	17	37560538	37607527	-	MED1	3361	7	154862034	154879102	27	3	13301	1.6769	0.04678
4192	11	46402334	46405387	+	MDK	56947	2	228189867	228222552	59	7	13301	1.6765	0.046817
147645	19	51834795	51845378	-	VSIG10L	5660	10	73576055	73611082	79	11	13301	1.6765	0.046825
23048	9	132649458	132805473	-	FNBP1	440829	22	42305558	42310671	13	2	13301	1.6761	0.04686
30811	21	33245628	33376377	+	HUNK	10526	12	30781915	30848929	143	8	13301	1.6753	0.046936
9124	10	96997325	97050905	-	PDLIM1	822	2	85621871	85641197	42	7	13301	1.6746	0.047007
9764	16	85061374	85127836	+	KIAA0513	223117	7	84624508	84816171	171	16	13301	1.6745	0.047016
5122	5	95726040	95768985	-	PCSK1	794	16	71392616	71424341	65	7	13301	1.6741	0.047054
26011	11	78364328	79152014	-	TENM4	132158	3	52321836	52329272	8	2	13301	1.6729	0.047172
5224	7	44102326	44105186	-	PGAM2	50700	19	10123925	10132954	17	2	13301	1.6728	0.047188
85004	12	15260716	15374411	-	RERG	64778	3	171757418	172118493	256	26	13301	1.6724	0.047225
84033	1	228395740	228566577	+	OBSCN	84033	1	228395740	228566577	315	14	13301	1.6724	0.047227
54764	10	126605704	126676005	+	ZRANB1	10254	2	152973315	153032506	85	7	13301	1.6719	0.047271
255022	10	105213144	105218648	-	CALHM1	60482	2	108602979	108630663	27	7	13301	1.6712	0.047338
3607	17	80477594	80562483	+	FOXK2	9694	8	109455853	109499136	88	6	13301	1.6704	0.047423
23384	22	24666785	24813708	+	SPECC1L	5153	12	54943177	54973023	25	7	13301	1.6697	0.047493
51063	10	105206543	105212162	-	CALHM2	84620	2	107418056	107503563	154	16	13301	1.6694	0.047515
55176	10	12171640	12211957	+	SEC61A2	3754	2	11052063	11054351	3	2	13301	1.6688	0.047583
731631	7	56433866	56435929	-	LOC731631	7695	19	12273872	12300064	16	1	13301	1.6678	0.047681
23327	18	55711580	56068772	+	NEDD4L	3442	9	21304613	21305312	1	1	13301	1.6674	0.04772
6164	4	109541722	109551640	+	RPL34	123591	15	76352299	76497304	133	19	13301	1.6673	0.047727
5876	1	76251879	76260775	+	RABGGTB	5876	1	76251879	76260775	16	4	13301	1.6664	0.047817
346606	7	100839010	100844302	-	MOGAT3	115703	19	36266417	36279724	1	1	13301	1.6659	0.04787
11056	17	35972363	36003493	-	DDX52	26	7	150524336	150558379	120	11	13301	1.6654	0.04792
7006	4	48137800	48271814	-	TEC	9677	15	43825660	43882451	13	1	13301	1.6636	0.048092
5701	7	102984852	103009842	+	PSMC2	163081	19	37178466	37212428	49	4	13301	1.6634	0.048121
55825	2	216903111	216946539	-	PECR	2017	11	70244612	70282690	6	1	13301	1.6621	0.048242
55814	5	70751442	70863649	+	BDP1	51192	16	66586466	66603832	22	2	13301	1.6606	0.048392
55129	3	43407818	43663560	-	ANO10	23504	12	130880681	131200828	266	46	13301	1.6604	0.04842
146433	16	70613798	70694585	+	IL34	222008	7	54610019	54636948	49	8	13301	1.6599	0.048463
25906	11	71820633	71823822	-	ANAPC15	51385	3	48282596	48312480	19	2	13301	1.6588	0.048579
64087	5	70883115	70954533	+	MCCC2	100529251	16	66586466	66613038	36	2	13301	1.6583	0.048632
7441	22	22599200	22599926	+	VPREB1	57658	12	54104902	54121307	18	3	13301	1.6575	0.048712
730291	7	63667581	63680668	+	ZNF735	51710	19	12358059	12405714	73	4	13301	1.6569	0.048765
26256	18	21718920	21741564	+	CABYR	57210	8	142217273	142310241	55	8	13301	1.6565	0.048815
55013	4	110481355	110608872	+	CCDC109B	5955	15	77223962	77242601	5	2	13301	1.656	0.048856
3592	3	159706623	159713806	+	IL12A	4149	14	65472819	65569413	150	16	13301	1.6552	0.048941
4018	6	160952506	161097478	-	LPA	54808	18	46567846	46987172	524	17	13301	1.655	0.048966
11338	19	56165416	56186082	+	U2AF2	5728	10	89623195	89728532	74	16	13301	1.6546	0.049004
101929747	5	96269784	96271855	-	LOC101929747	6898	16	71600754	71610998	11	4	13301	1.6528	0.049187
375616	7	128516919	128550773	-	KCP	284325	19	41246761	41256533	12	3	13301	1.6516	0.049308
93109	3	194308402	194354150	-	TMEM44	79820	14	92046728	92198413	159	18	13301	1.6511	0.049359
10863	8	24151553	24212726	+	ADAM28	84436	19	52900771	52921661	3	1	13301	1.651	0.049374
169270	8	182200	197339	+	ZNF596	160	19	50270180	50310369	20	2	13301	1.6504	0.049434
26532	19	15852203	15853153	+	OR10H3	7295	9	113006092	113018920	32	11	13301	1.6493	0.04954
55028	17	71228372	71245098	+	C17orf80	619279	8	81540686	81787016	4	2	13301	1.6492	0.049553
6636	12	96252709	96260238	+	SNRPF	8404	4	88394483	88450798	135	9	13301	1.649	0.049571
2861	7	124385655	124406079	-	GPR37	56891	19	40194946	40200088	7	3	13301	1.6489	0.049588
25880	16	8889037	8891505	-	TMEM186	84918	6	150139894	150186398	44	1	13301	1.6475	0.049731
122961	14	74960423	74962271	+	ISCA2	389337	5	148961064	149014531	131	13	13301	1.6471	0.049773
84100	3	97483365	97520086	+	ARL6	2262	13	92050935	93519490	1796	94	13301	1.6466	0.04982
140609	1	198126108	198291550	+	NEK7	140609	1	198126108	198291550	313	15	13301	1.6453	0.049949

## Sheet: u'IIA
ID	CHR	BP	END	L	gene	GENE	CHR	START	STOP	NSNPS	NPARAM	N	ZSTAT	P
51663	5	32354456	32444844	-	ZFR	10428	16	75327608	75467387	251	8	5927	4.3948	5.5431e-06
10923	5	32585605	32604185	+	SUB1	124491	16	75477136	75498584	49	5	5927	4.0759	2.2915e-05
57678	10	113907971	113975153	-	GPAM	727851	2	113125946	113191222	4	2	5927	3.6833	0.00011513
92482	10	112658488	112679124	-	BBIP1	84524	2	112973439	113012664	29	4	5927	3.6601	0.00012607
145553	14	24683143	24685276	-	MDP1	6584	5	131705396	131731306	76	9	5927	3.4371	0.00029396
56894	21	45285116	45407475	+	AGPAT3	55785	12	95470525	95611240	308	20	5927	3.4089	0.00032617
5106	14	24563347	24573339	+	PCK2	337876	5	129240389	129522327	281	13	5927	3.3422	0.00041561
55359	12	10771538	10826917	-	STYK1	254827	3	174577095	175523428	1664	116	5927	3.325	0.00044213
84074	17	74270130	74304771	-	QRICH2	3297	8	145515270	145538385	1	1	5927	3.3095	0.0004673
283629	14	24674753	24677568	+	TSSK4	8572	5	131593351	131609147	34	6	5927	3.2525	0.00057196
23232	10	96161956	96296089	+	TBC1D12	8802	2	84650647	84686586	4	2	5927	3.2349	0.00060834
3214	17	46652869	46655743	-	HOXB4	79776	8	77593515	77779521	247	25	5927	3.1925	0.00070531
10728	12	57057125	57082138	-	PTGES3	253017	4	65142024	65275196	92	7	5927	3.1918	0.00070696
283991	17	74261286	74267379	+	UBALD2	23246	8	145486056	145515120	4	1	5927	3.1768	0.00074454
4781	9	14081842	14398982	-	NFIB	128611	20	57735895	57834168	154	18	5927	3.1703	0.00076154
5217	3	149682691	149688741	-	PFN2	161742	15	38544925	38649450	142	13	5927	3.1688	0.00076532
4638	3	123331143	123603149	-	MYLK	55671	14	91923955	91976898	76	4	5927	3.1511	0.00081321
29082	14	24678787	24683036	-	CHMP4A	6583	5	131630145	131679899	106	9	5927	3.1255	0.0008876
54962	15	66629008	66679074	-	TIPIN	9457	6	97010406	97067806	101	8	5927	3.1128	0.00092672
5554	12	11033560	11036874	-	PRH1	27094	3	178957537	178984838	100	14	5927	3.1058	0.00094878
23415	17	40308910	40333296	-	KCNH4	100129654	8	67858736	67874825	5	2	5927	3.0827	0.0010256
55839	16	81040103	81066712	+	CENPN	9179	7	99699130	99704803	8	3	5927	3.0729	0.0010599
9469	10	73724120	73773322	+	CHST3	64895	2	60983365	61029221	60	8	5927	3.0338	0.0012073
55007	22	45705081	45737836	+	FAM118A	90627	13	33677272	34250932	943	70	5927	3.0331	0.0012102
10548	14	24658353	24666288	-	TM9SF1	8974	5	131528299	131563556	42	6	5927	3.0311	0.0012182
8740	19	6661264	6670599	-	TNFSF14	23245	9	119187504	120177317	2198	127	5927	3.0168	0.0012772
6620	5	176047210	176057557	-	SNCB	360205	17	46800542	46802119	1	1	5927	3.0143	0.001288
23300	16	81069458	81080955	+	ATMIN	6878	7	99704693	99717481	15	4	5927	3.0037	0.0013337
6774	17	40465342	40540586	-	STAT3	79848	8	67976588	68108849	78	4	5927	2.9994	0.0013525
64754	1	245912642	246670644	-	SMYD3	64754	1	245912642	246670644	2029	73	5927	2.9857	0.0014145
9859	1	243287730	243419284	-	CEP170	9859	1	243287730	243419284	35	4	5927	2.9747	0.0014664
55847	10	60028862	60050752	+	CISD1	91461	2	42275161	42285668	23	3	5927	2.929	0.0017002
151827	3	169511216	169530574	-	LRRC34	7158	15	43695262	43802707	130	8	5927	2.9279	0.0017064
6777	17	40351195	40428478	-	STAT5B	286187	8	67876280	67940804	29	3	5927	2.8961	0.0018894
63935	20	44563313	44576732	+	PCIF1	319101	12	53001354	53012343	24	8	5927	2.8788	0.0019961
55892	3	169490619	169507504	+	MYNN	27229	15	43663257	43698258	36	4	5927	2.8782	0.0019995
337876	5	129240389	129522327	+	CHSY3	64518	17	15207129	15244958	87	11	5927	2.8574	0.0021355
114801	6	130687426	130764569	+	TMEM200A	90701	18	56806709	56826069	47	6	5927	2.8571	0.0021376
55149	10	30598730	30638267	-	MTPAP	7781	2	27477440	27501093	26	5	5927	2.8489	0.0021934
10243	14	66974125	67648525	+	GPHN	3360	5	147830595	148034090	356	24	5927	2.8443	0.0022253
54754	9	97080478	97090926	-	NUTM2F	5625	22	18900206	18924066	15	3	5927	2.8307	0.0023224
6776	17	40439565	40463961	+	STAT5A	10987	8	67955314	67974562	15	2	5927	2.822	0.0023865
51741	16	78133310	79246567	+	WWOX	7586	7	99613204	99642803	29	6	5927	2.794	0.0026033
6228	5	81569139	81574235	-	RPS23	22861	17	5404719	5487832	308	11	5927	2.7875	0.002656
9541	2	175212878	175260443	-	CIR1	79731	11	78147007	78285909	71	2	5927	2.7832	0.0026916
90134	2	163227917	163695257	-	KCNH7	23201	11	73111837	73309234	141	7	5927	2.7781	0.0027335
10516	14	92335755	92414046	-	FBLN5	26262	5	176074388	176086059	15	2	5927	2.7716	0.0027895
5526	11	64692143	64701950	+	PPP2R5B	4336	3	39509064	39570988	192	5	5927	2.7613	0.0028782
2122	3	168801287	169381563	-	MECOM	161823	15	43622872	43646096	39	4	5927	2.7596	0.0028932
64224	7	35672269	35734772	-	HERPUD2	23581	19	15160291	15169104	28	5	5927	2.7542	0.0029422
55775	14	90421944	90511108	+	TDP1	94081	5	174905514	174956745	134	9	5927	2.7522	0.0029597
90506	17	45908993	45915079	+	LRRC46	7013	8	73921097	73959987	44	4	5927	2.7504	0.0029765
4802	1	41157242	41237275	+	NFYC	4802	1	41157242	41237275	139	11	5927	2.7491	0.0029883
165140	2	42989639	42991401	-	OXER1	8050	11	34937677	35017675	252	11	5927	2.7482	0.0029961
27252	1	173684063	173755960	+	KLHL20	27252	1	173684063	173755960	48	6	5927	2.7469	0.0030083
8618	3	62384021	62861064	-	CADPS	5684	14	58711523	58738727	23	4	5927	2.7416	0.0030566
254887	3	113666748	113705706	+	ZDHHC23	10538	14	75988784	76013335	24	4	5927	2.7383	0.0030876
256051	19	58038693	58052244	+	ZNF549	833	11	3022152	3078681	98	7	5927	2.7356	0.0031129
286343	9	12774989	12823059	+	LURAP1L	514	20	57603733	57607422	3	1	5927	2.7274	0.0031919
60487	6	126307576	126360422	+	TRMT11	6925	18	52889562	53303252	493	45	5927	2.724	0.0032252
85293	17	39149682	39150385	-	KRTAP3-3	8601	8	54764368	54871863	62	7	5927	2.7197	0.0032666
84517	3	169484709	169487683	-	ACTRT3	146050	15	43650370	43663226	21	3	5927	2.7078	0.0033862
2790	9	114423851	114432526	+	GNG10	162	22	29723669	29784754	77	10	5927	2.7055	0.0034096
79132	17	40253422	40264751	-	DHX58	56260	8	67579787	67597797	10	2	5927	2.7038	0.0034275
3263	11	6452268	6462254	-	HPX	3329	2	198351308	198364998	12	2	5927	2.7036	0.0034299
6609	11	6411644	6416228	+	SMPD1	23451	2	198256698	198299815	33	5	5927	2.7009	0.0034579
344658	3	169629360	169656963	+	SAMD7	1159	15	43885055	43891604	2	1	5927	2.6987	0.0034805
4951	7	97614012	97619416	-	OCM2	1346	19	36641824	36643771	3	1	5927	2.6986	0.0034815
11320	2	99235569	99347589	-	MGAT4A	2286	11	64008413	64011607	2	1	5927	2.6929	0.0035412
4883	5	32710284	32791830	+	NPR3	4166	16	75507022	75528926	15	5	5927	2.6885	0.0035888
6716	2	31749656	31806040	-	SRD5A2	2620	11	22688160	22834547	172	16	5927	2.6833	0.0036448
348158	16	20548080	20587695	-	ACSM2B	9771	7	22157908	22396751	521	39	5927	2.6786	0.0036966
50865	12	13127798	13153243	-	HEBP1	200909	3	183749332	183757157	29	6	5927	2.6769	0.0037158
200403	2	98703595	98929410	+	VWA3B	83706	11	63974152	63991363	23	5	5927	2.6481	0.0040477
23505	2	98372799	98612389	-	TMEM131	10963	11	63952206	63972020	28	6	5927	2.6337	0.0042234
2921	4	74902306	74904490	-	CXCL3	23524	16	2802330	2821413	1	1	5927	2.6203	0.004393
9071	13	96085853	96232010	+	CLDN10	10788	5	75699131	76003957	607	45	5927	2.6181	0.0044209
219959	11	57982217	57983194	+	OR1S1	84522	3	9932271	9936033	2	1	5927	2.6145	0.0044679
64321	8	55370495	55373456	+	SOX17	117532	20	2517253	2622494	294	20	5927	2.6132	0.0044855
116085	11	64358113	64369825	+	SLC22A12	199223	3	39149152	39180394	80	10	5927	2.6126	0.0044927
7772	19	44930423	44952766	-	ZNF229	3832	10	94352825	94415152	171	17	5927	2.6124	0.0044955
57559	10	90639597	90735343	+	STAMBPL1	1716	2	74153953	74186088	54	5	5927	2.6042	0.004604
7733	19	44978645	45004574	-	ZNF180	3087	10	94449681	94455408	7	2	5927	2.6039	0.0046083
51729	12	14937513	14956420	-	WBP11	94032	3	183977003	183979251	3	1	5927	2.602	0.0046335
345778	5	79272539	79287088	-	MTX3	388324	17	4891425	4901214	19	5	5927	2.5963	0.0047119
4756	15	73344056	73597547	+	NEO1	6610	6	109761849	109765125	5	2	5927	2.5914	0.0047794
7095	3	169684580	169716161	+	SEC62	161497	15	43891685	44002286	32	2	5927	2.5895	0.0048052
4905	17	44668035	44834830	+	NSF	10565	8	68085746	68255912	107	9	5927	2.5861	0.0048541
2703	1	147374946	147381396	+	GJA8	2703	1	147374946	147381396	10	2	5927	2.5838	0.0048862
100507027	10	61496748	61513203	-	MRLN	678	2	43449541	43453745	4	2	5927	2.581	0.0049251
127	4	100044832	100065449	-	ADH4	368	16	16243422	16318083	25	4	5927	2.5756	0.005004
51816	22	17659681	17702744	-	CECR1	55576	12	103981069	104160502	375	48	5927	2.5729	0.005042
7286	1	151512781	151556059	+	TUFT1	7286	1	151512781	151556059	67	10	5927	2.5725	0.0050483
11275	4	166128770	166244308	+	KLHL2	55238	16	58700298	58718674	53	9	5927	2.5635	0.0051809
9227	4	155665163	155674270	+	LRAT	80011	16	57186378	57220387	31	5	5927	2.5624	0.0051978
6565	3	121613171	121663034	+	SLC15A2	8477	14	88471468	88481155	24	5	5927	2.5573	0.0052745
5544	12	11418847	11422656	-	PRB3	8087	3	180630096	180700541	84	8	5927	2.5555	0.0053016
79782	3	169557029	169587723	-	LRRC31	9677	15	43825660	43882451	21	3	5927	2.5542	0.0053214
9556	14	104378625	104387903	-	C14orf2	9247	6	10873456	10882098	12	4	5927	2.5504	0.0053804
163702	1	24480647	24513765	-	IFNLR1	163702	1	24480647	24513765	62	9	5927	2.5475	0.0054254
78994	16	30662038	30667734	+	PRR14	64224	7	35672269	35734772	99	10	5927	2.5459	0.0054493
26585	15	33010175	33026870	+	GREM1	5617	6	22287473	22303082	23	6	5927	2.5453	0.0054585
26996	3	169755735	169803184	+	GPR160	117155	15	43922772	43941039	10	1	5927	2.5448	0.0054664
8036	10	112679301	112773425	+	SHOC2	376940	2	113033178	113097640	84	6	5927	2.532	0.0056699
64943	3	52558385	52569093	-	NT5DC2	9147	14	50250528	50319763	5	2	5927	2.5277	0.0057401
55766	12	14927270	14930936	+	H2AFJ	9718	3	183967445	184010819	63	9	5927	2.5267	0.0057576
57522	12	64238276	64541643	+	SRGAP1	5196	4	74846542	74847841	2	1	5927	2.5213	0.0058461
89	11	66314312	66330799	+	ACTN3	339906	3	46871894	46875585	6	2	5927	2.5187	0.0058892
84239	3	193119866	193272810	-	ATP13A4	51065	15	63445539	63449741	15	3	5927	2.5183	0.0058965
100131390	2	175199769	175205859	+	SP9	9846	11	77926336	78128868	209	2	5927	2.5182	0.0058975
51188	3	42623332	42636490	+	SS18L2	55644	14	20915207	20923267	25	3	5927	2.5174	0.0059108
114883	1	52082546	52254891	+	OSBPL9	114883	1	52082546	52254891	51	3	5927	2.5167	0.0059233
5366	18	57567153	57571538	+	PMAIP1	79048	9	91933394	91974561	47	8	5927	2.5135	0.0059762
127428	1	54519274	54565416	+	TCEANC2	127428	1	54519274	54565416	49	5	5927	2.5078	0.0060749
8440	2	106361520	106510730	+	NCK2	10435	11	65082289	65089900	5	1	5927	2.5032	0.0061534
118427	1	102268126	102462790	-	OLFM3	118427	1	102268126	102462790	308	30	5927	2.4977	0.0062496
90233	19	58193337	58201179	+	ZNF551	391	11	3848208	3862213	23	4	5927	2.4968	0.0062653
54734	11	107799277	107834208	+	RAB39A	868	3	105374306	105589354	234	20	5927	2.4962	0.0062774
9695	3	5229359	5261650	+	EDEM1	220081	13	46115432	46189874	155	19	5927	2.4957	0.0062856
8913	17	48638429	48704835	+	CACNA1G	51633	8	92082424	92099323	20	4	5927	2.4942	0.0063121
29789	2	174937175	175113365	-	OLA1	57558	11	77899858	77925757	15	2	5927	2.4898	0.0063901
337867	13	99852679	100038753	+	UBAC2	10184	5	77781038	77944648	182	10	5927	2.4896	0.0063938
3839	13	50273443	50367057	-	KPNA3	202309	5	57787262	57792185	4	2	5927	2.4827	0.0065204
25801	2	163200583	163236525	+	GCA	84957	11	73087405	73108519	15	2	5927	2.4786	0.0065957
2648	17	40265129	40273382	-	KAT2A	100533105	8	67579787	67774257	201	7	5927	2.4741	0.0066787
201181	17	40177594	40205881	-	ZNF385C	80124	8	67542488	67579452	32	3	5927	2.4736	0.0066881
284443	19	21579921	21610297	+	ZNF493	56243	10	23983675	24836772	1493	95	5927	2.4703	0.0067492
23191	15	22892667	23003603	+	CYFIP1	63933	6	13786781	13814794	27	7	5927	2.4623	0.0069022
6926	12	115108059	115121969	-	TBX3	1909	4	148402069	148466106	83	9	5927	2.4605	0.0069365
2153	1	169481192	169555769	-	F5	2153	1	169481192	169555769	206	18	5927	2.4576	0.0069932
84277	7	73095248	73097781	-	DNAJC30	284443	19	21579921	21610297	38	3	5927	2.4564	0.0070159
1476	21	45193546	45196256	-	CSTB	55967	12	95365104	95397489	137	14	5927	2.4561	0.0070223
7965	7	6048882	6063465	+	AIMP2	125958	19	9324526	9325547	3	1	5927	2.4554	0.0070372
55466	15	78556487	78574538	+	DNAJA4	3298	6	122720696	122754264	39	5	5927	2.4544	0.0070558
143458	11	35965537	36253688	+	LDLRAD3	11262	2	231090445	231177930	181	18	5927	2.4538	0.0070671
64768	9	95375466	95432547	-	IPPK	3275	21	48055507	48085155	1	1	5927	2.4511	0.007122
1326	10	30722950	30750762	+	MAP3K8	285126	2	27498289	27505214	5	1	5927	2.4464	0.0072148
1635	4	183811244	183838630	-	DCTD	29109	16	67263292	67281425	14	3	5927	2.4453	0.0072366
2274	2	105977272	106055230	-	FHL2	23649	11	65029432	65065088	20	2	5927	2.4452	0.0072387
220929	10	31133563	31320866	-	ZNF438	4358	2	27532360	27545969	9	3	5927	2.4358	0.0074298
10863	8	24151553	24212726	+	ADAM28	89887	19	55987699	55995854	7	2	5927	2.4306	0.0075375
60681	17	39968962	39979469	+	FKBP10	9650	8	66556888	66622798	135	10	5927	2.4296	0.0075578
4254	12	88886570	88974250	-	KITLG	285513	4	90162427	90229161	111	16	5927	2.4296	0.0075586
89758	6	80513304	80580137	-	C6orf7	9984	18	214520	268059	48	5	5927	2.4285	0.0075802
10021	15	73612200	73661605	-	HCN4	64780	6	109765265	109787171	31	7	5927	2.4285	0.0075814
64417	5	43444354	43484171	-	C5orf28	3394	16	85932774	85956212	57	8	5927	2.4238	0.0076787
5376	17	15133094	15168674	-	PMP22	155061	7	149169884	149194928	9	2	5927	2.4168	0.0078297
121256	12	129556271	130388212	-	TMEM132D	391723	4	185940001	185941958	4	2	5927	2.4161	0.0078443
197021	15	66839806	66858317	-	LCTL	5454	6	99282580	99286666	2	1	5927	2.414	0.0078887
28511	17	40169594	40177659	+	NKIRAS2	4603	8	67474410	67525484	42	3	5927	2.4121	0.0079309
201798	4	153689837	153700916	-	TIGD4	4502	16	56642478	56643409	1	1	5927	2.4037	0.008114
5878	17	40276994	40307062	-	RAB5C	157777	8	67782984	67834283	34	3	5927	2.3991	0.0082182
120425	11	118064442	118095809	-	AMICA1	503582	3	121281269	121309469	67	8	5927	2.3989	0.0082211
119180	10	30900708	30918647	-	LYZL2	57159	2	27505297	27530307	20	3	5927	2.3936	0.0083416
2984	12	14765566	14849519	-	GUCY2C	90113	3	183948317	183960117	17	3	5927	2.391	0.0084008
10806	1	243419307	243663393	+	SDCCAG8	10806	1	243419307	243663393	259	20	5927	2.39	0.0084249
6141	19	49118584	49122675	-	RPL18	9221	10	103911933	103923627	8	2	5927	2.3895	0.0084352
164312	20	6021192	6034726	-	LRRN4	23710	12	10365435	10375727	13	5	5927	2.3881	0.0084674
22897	11	117184792	117283982	+	CEP164	2932	3	119540800	119813264	258	14	5927	2.3831	0.0085832
10612	11	6469843	6495689	-	TRIM3	3336	2	198364721	198368187	1	1	5927	2.3813	0.008626
196264	11	118097405	118124135	-	MPZL3	51725	3	121312170	121349139	76	15	5927	2.3812	0.0086272
27177	2	113779668	113810444	-	IL36B	254263	11	66045672	66051685	3	2	5927	2.3799	0.0086578
138255	9	72435731	72521148	+	C9orf135	2078	21	39739183	40033704	541	60	5927	2.3779	0.0087058
388533	19	35978226	35981433	-	KRTDAP	93550	10	46111039	46168251	100	3	5927	2.3779	0.0087059
64843	15	76629065	76634817	+	ISL2	245806	6	117586721	117594728	10	2	5927	2.377	0.0087269
344657	3	169530658	169555561	+	LRRIQ4	4130	15	43803165	43823818	12	3	5927	2.3764	0.0087416
401474	8	119201694	119634184	-	SAMD12	140711	20	35504570	35522632	23	6	5927	2.3764	0.0087422
55507	12	13093407	13106828	-	GPRC5D	10057	3	183637722	183735803	162	13	5927	2.374	0.0087973
55623	16	20732498	20753405	-	THUMPD1	3569	7	22766766	22771621	11	4	5927	2.366	0.0089908
89927	16	15528325	15682116	+	C16orf45	2115	7	13930854	14031050	208	29	5927	2.3648	0.0090206
8034	10	70242090	70287280	-	SLC25A16	805	2	47387221	47404229	22	6	5927	2.3638	0.0090431
9528	1	54497346	54519135	-	TMEM59	9528	1	54497346	54519135	18	4	5927	2.362	0.0090874
133121	4	185009859	185139114	-	ENPP6	3291	16	67465036	67471456	6	2	5927	2.3598	0.0091418
345557	5	41307048	41510730	-	PLCXD3	23406	16	84599202	84651669	123	15	5927	2.3576	0.0091968
254773	2	99858709	99871570	-	LYG2	2101	11	64072990	64084215	6	2	5927	2.3572	0.0092076
7392	19	35759896	35770724	+	USF2	11067	10	45471709	45474330	5	2	5927	2.3546	0.0092716
80146	2	106709759	106810795	-	UXS1	220359	11	65122282	65125084	4	2	5927	2.3531	0.0093086
94086	17	40274756	40275371	+	HSPB9	23678	8	67624653	67774257	163	5	5927	2.3528	0.0093174
80207	19	46031025	46088122	-	OPA3	56889	10	98277867	98346809	112	9	5927	2.3527	0.0093193
3680	3	37493813	37861281	+	ITGA9	79587	13	111293757	111358480	156	14	5927	2.3496	0.0093968
4331	14	61201459	61435398	+	MNAT1	81848	5	141689992	141704620	9	3	5927	2.3481	0.0094354
9667	19	5587007	5622991	-	SAFB2	1317	9	115983808	116026772	77	11	5927	2.3462	0.0094839
55811	1	167778357	167883608	-	ADCY10	55811	1	167778357	167883608	254	33	5927	2.3431	0.0095618
2913	7	86273230	86494193	+	GRM3	64377	19	34112861	34264414	102	18	5927	2.3421	0.0095872
10120	2	98272402	98280561	-	ACTR1B	28992	11	63766006	63933602	181	23	5927	2.3403	0.0096337
11057	15	89631381	89745591	+	ABHD2	53832	6	137321108	137366317	60	11	5927	2.337	0.0097191
80349	15	78575575	78591977	-	WDR61	57515	6	122764493	122793051	40	5	5927	2.3331	0.0098227
9570	17	45000486	45044366	+	GOSR2	116328	8	69242957	69731258	981	73	5927	2.3326	0.0098336
2647	12	56109818	56113491	+	BLOC1S1	23142	4	52700010	52783003	9	2	5927	2.3314	0.0098669
57415	3	62304648	62321888	+	C3orf14	55860	14	58666833	58702354	23	6	5927	2.3296	0.009913
219960	11	57995354	57996390	-	OR10Q1	132014	3	9944296	9958086	21	1	5927	2.3291	0.0099281
93099	19	35988119	36004560	-	DMKN	253725	10	46222648	46288412	11	1	5927	2.3262	0.010003
54854	19	49103857	49118098	-	FAM83E	23082	10	103892787	103910090	8	3	5927	2.3245	0.01005
1834	4	88529681	88538025	+	DSPP	5619	16	11374693	11375192	1	1	5927	2.323	0.01009
23360	11	47738055	47789012	-	FNBP4	9208	2	238536224	238690290	440	30	5927	2.3195	0.010183
144132	11	6517994	6593255	+	DNHD1	130132	2	198435524	198540774	87	6	5927	2.3187	0.010205
115752	15	66585633	66626236	+	DIS3L	23376	6	96969702	97003152	25	5	5927	2.3185	0.010212
4099	19	35782989	35804710	+	MAG	7570	10	45496273	45500777	11	3	5927	2.3182	0.010219
192669	1	36396364	36522360	+	AGO3	192669	1	36396364	36522360	42	2	5927	2.3148	0.010313
2044	4	66185281	66536529	-	EPHA5	55692	16	238970	279449	15	2	5927	2.3138	0.01034
83999	22	29469066	29564321	+	KREMEN1	6910	12	114791735	114846247	87	14	5927	2.311	0.010417
57546	16	66914360	66925004	+	PDP2	7458	7	73588706	73611429	1	1	5927	2.3109	0.01042
55713	20	45128269	45142198	-	ZNF334	3856	12	53290971	53343650	118	15	5927	2.3104	0.010434
322	11	6416355	6440644	-	APBB1	80219	2	198318231	198339851	9	2	5927	2.3102	0.010438
49861	6	155585147	155597682	+	CLDN20	58509	19	3610626	3626813	5	1	5927	2.31	0.010444
22865	3	164902010	164914469	-	SLITRK3	146057	15	43030928	43213037	104	9	5927	2.3087	0.010481
9132	1	41249684	41306124	+	KCNQ4	9132	1	41249684	41306124	49	9	5927	2.306	0.010554
22856	15	101715928	101792137	-	CHSY1	81706	6	150464188	150571528	292	39	5927	2.3055	0.010571
285679	5	179068545	179072083	-	C5orf60	84073	17	48585745	48608863	46	7	5927	2.3044	0.010599
64106	10	72014713	72043450	-	NPFFR1	129852	2	54558006	54588714	50	6	5927	2.2988	0.010757
7539	9	115804144	115819043	-	ZFP37	150280	22	30476453	30573064	150	16	5927	2.2968	0.010814
4313	16	55513081	55540586	+	MMP2	3486	7	45951844	45960871	6	2	5927	2.2966	0.010821
6750	3	187386694	187388201	-	SST	79811	15	59171244	59226323	27	4	5927	2.2922	0.010948
118932	10	90579656	90611732	-	ANKRD22	72	2	74120093	74146780	42	3	5927	2.2912	0.010976
54903	17	56282797	56296966	-	MKS1	157680	8	100025299	100890447	693	13	5927	2.2855	0.011141
5567	1	84543745	84704181	+	PRKACB	5567	1	84543745	84704181	111	8	5927	2.2851	0.011152
63931	1	174982094	174992591	-	MRPS14	63931	1	174982094	174992591	14	4	5927	2.282	0.011245
2160	4	187187099	187210835	+	F11	64180	16	68009566	68014452	2	1	5927	2.2812	0.01127
134083	5	180166123	180167058	-	OR2Y1	56934	17	49707674	50237377	738	53	5927	2.2763	0.011415
23647	11	6495913	6502709	-	ARFIP2	100529241	2	198364721	198418423	30	3	5927	2.2756	0.011436
4982	8	119935796	119964383	-	TNFRSF11B	25939	20	35519285	35580246	53	7	5927	2.2714	0.011563
5130	3	195961239	196014623	-	PCYT1A	348093	15	65032093	65067770	25	4	5927	2.2711	0.01157
4867	2	110880913	110962639	-	NPHP1	91056	11	65541369	65548062	7	2	5927	2.2694	0.011621
8605	19	48551100	48614109	-	PLA2G4C	81855	10	102790996	102800998	1	1	5927	2.2665	0.01171
23291	5	171288553	171433877	-	FBXW11	996	17	45195310	45266665	99	13	5927	2.2659	0.011729
1261	2	98962618	99015064	+	CNGA3	83707	11	63991271	63993726	3	2	5927	2.2628	0.011825
10541	9	100745479	100780860	+	ANP32B	91179	22	20778874	20792146	12	3	5927	2.262	0.01185
11214	15	85923818	86292589	+	AKAP13	64577	6	135238528	135271260	33	4	5927	2.2617	0.011857
5010	3	170136653	170152479	+	CLDN11	10169	15	44069294	44088287	9	2	5927	2.2584	0.01196
199953	1	9648932	9674935	+	TMEM201	199953	1	9648932	9674935	7	3	5927	2.2577	0.011982
4245	5	180217541	180237939	-	MGAT1	100506650	17	51062879	51065012	1	1	5927	2.2517	0.01217
146212	16	67323338	67360664	-	KCTD19	100505767	7	76162874	76689911	166	19	5927	2.2508	0.012198
55885	12	16701306	16761148	-	LMO3	200879	3	185225570	185270369	94	8	5927	2.2488	0.012262
91687	1	173768688	173794325	-	CENPL	91687	1	173768688	173794325	17	3	5927	2.2476	0.012301
64744	1	40839378	40888998	+	SMAP2	64744	1	40839378	40888998	71	13	5927	2.2468	0.012325
6881	11	6632048	6633475	-	TAF10	5334	2	198669426	199014608	381	15	5927	2.2455	0.012369
255743	4	106816588	106892828	+	NPNT	51108	16	21608543	21668792	9	3	5927	2.2419	0.012482
1788	2	25451421	25565459	-	DNMT3A	10894	11	10578712	10590365	20	6	5927	2.2374	0.012629
3955	7	2552163	2568811	+	LFNG	84467	19	8130286	8214730	201	25	5927	2.2373	0.012632
1240	12	108681821	108733094	-	CMKLR1	84109	4	122249797	122302181	200	21	5927	2.2339	0.012744
2700	13	20712394	20735524	-	GJA3	340024	5	1201710	1225232	13	3	5927	2.2334	0.01276
3784	11	2466221	2870340	+	KCNQ1	80856	2	176790410	176867018	124	17	5927	2.2328	0.012781
7874	16	8985951	9057341	-	USP7	222962	7	5322561	5343704	8	1	5927	2.2319	0.01281
9054	20	34256610	34287287	-	NFS1	4753	12	44902058	45307711	650	39	5927	2.2286	0.012921
81341	11	58034264	58035732	-	OR10W1	84818	3	9958758	9975305	3	1	5927	2.228	0.012942
114034	1	45805342	45809650	+	TOE1	114034	1	45805342	45809650	1	1	5927	2.2271	0.01297
114780	16	81134484	81253975	-	PKD1L2	389541	7	99746530	99751833	5	2	5927	2.225	0.013042
5780	15	75759462	75871625	-	PTPN9	441168	6	116782533	116784948	3	2	5927	2.2241	0.01307
6940	5	178138522	178157703	-	ZNF354A	6442	17	48243240	48253293	4	1	5927	2.2236	0.013087
283234	11	64107690	64125006	+	CCDC88B	11280	3	38887260	38995136	186	18	5927	2.2235	0.01309
130916	2	242026509	242041747	-	MTERF4	8798	12	4671375	4723041	107	16	5927	2.2227	0.013118
10847	16	30709571	30751450	+	SRCAP	989	7	35840596	35946715	105	6	5927	2.2224	0.013127
4887	4	156094924	156138248	+	NPY2R	23568	16	57279037	57287547	6	1	5927	2.2224	0.01313
125931	19	45010211	45033548	-	CEACAM20	54536	10	94590887	94819251	395	21	5927	2.2202	0.013202
6294	19	5623046	5668489	+	SAFB	246184	9	116029288	116037869	12	3	5927	2.2196	0.013223
319089	14	38064941	38218563	+	TTC6	1958	5	137801181	137805004	3	2	5927	2.2181	0.013275
5083	14	37126773	37147012	+	PAX9	995	5	137620959	137674064	71	7	5927	2.2174	0.013296
1501	5	10971952	11904155	-	CTNND2	9798	16	71928311	71964542	51	7	5927	2.2115	0.013501
23378	11	6621144	6624884	-	RRP8	92935	2	198570028	198573114	1	1	5927	2.2109	0.01352
6248	1	15986364	15988217	+	RSC1A1	6248	1	15986364	15988217	2	1	5927	2.2108	0.013524
9168	2	85132763	85133799	+	TMSB10	55048	11	60897728	60928916	79	5	5927	2.2107	0.013528
56913	7	7222178	7288282	+	C1GALT1	54850	19	9920943	9930101	6	1	5927	2.2101	0.013547
65243	1	40915774	40929390	+	ZFP69B	65243	1	40915774	40929390	38	10	5927	2.2096	0.013565
54980	2	70377017	70418151	-	C2orf42	219527	11	56949221	56959188	20	4	5927	2.2093	0.013576
25972	2	99225032	99234978	+	UNC50	7423	11	64002056	64006736	4	1	5927	2.2073	0.013645
7109	21	45432206	45526433	+	TRAPPC10	55591	12	95611522	95696566	195	20	5927	2.2029	0.013801
387082	6	149721284	149722182	+	SUMO4	5725	19	797392	812327	12	2	5927	2.2019	0.013835
84171	10	100007443	100028007	-	LOXL4	151	2	96778623	96782281	3	1	5927	2.2002	0.013897
147372	18	57098171	57364860	-	CCBE1	1164	9	91926113	91931618	12	5	5927	2.1996	0.013916
57504	2	42721709	43011080	+	MTA3	51074	11	34903842	34937939	164	9	5927	2.1996	0.013918
26267	9	37510889	37576250	-	FBXO10	861	21	36160098	36421595	239	38	5927	2.1971	0.014008
5494	14	60712470	60765805	+	PPM1A	9812	5	141303350	141330027	31	3	5927	2.1964	0.014032
283677	15	73735499	73852354	+	REC114	9841	6	109783719	109804440	28	5	5927	2.1867	0.014382
23234	10	75002582	75007025	-	DNAJC9	23301	2	62900986	63273622	234	22	5927	2.18	0.014627
26523	1	36335412	36395211	+	AGO1	26523	1	36335412	36395211	23	2	5927	2.1794	0.01465
10673	13	108921875	108960832	+	TNFSF13B	153339	5	82348665	82373272	35	3	5927	2.1786	0.014679
6358	17	34310692	34313764	-	CCL14	1846	8	29190579	29208267	34	6	5927	2.1781	0.0147
50508	6	155716502	155777037	-	NOX3	23396	19	3630179	3700484	28	3	5927	2.1769	0.014745
5584	3	169940220	170023770	+	PRKCI	2923	15	44038326	44064804	16	2	5927	2.1765	0.014759
1267	17	40118737	40129754	+	CNP	137872	8	67344693	67384260	101	12	5927	2.1763	0.014765
54806	6	135604670	135818903	-	AHI1	1005	18	63417488	63548175	249	16	5927	2.1751	0.01481
2828	19	46093022	46105466	-	GPR4	118788	10	98353069	98480279	161	26	5927	2.1744	0.014837
27250	10	112631553	112659764	+	PDCD4	129804	2	112895962	112945793	96	15	5927	2.1736	0.014869
116449	4	10491838	10686386	-	CLNK	145957	15	76234314	76304785	98	4	5927	2.1717	0.01494
149473	1	44457280	44462200	+	CCDC24	149473	1	44457280	44462200	3	2	5927	2.1688	0.015051
23175	2	11817705	11967535	+	LPIN1	63875	11	6701616	6704632	8	1	5927	2.1673	0.015106
51602	2	203130515	203168384	+	NOP58	23235	11	111473170	111597635	25	3	5927	2.1665	0.015136
54769	9	93372114	93405108	-	DIRAS2	6573	21	46934629	46983045	54	4	5927	2.166	0.015156
2128	7	27282164	27287438	+	EVX1	30000	19	12810008	12834838	1	1	5927	2.1646	0.01521
146395	16	27798850	28074830	-	GSG1L	222166	7	30174552	30202381	41	5	5927	2.1632	0.015262
255252	15	42834720	42841002	-	LRRC57	11131	6	44126548	44152139	27	3	5927	2.1625	0.01529
5900	9	135973107	136024607	-	RALGDS	706	22	43547520	43559248	8	2	5927	2.162	0.015308
57674	17	78234643	78372586	+	RNF213	55848	9	5357966	5438381	186	20	5927	2.1612	0.015339
7535	2	98330031	98356990	+	ZAP70	23769	11	63803442	63886655	77	13	5927	2.159	0.015426
6295	2	234216309	234255701	+	SAG	63970	11	128804627	128813294	9	2	5927	2.1572	0.015495
93627	4	106967233	107237861	-	TBCK	10261	16	21652605	21663987	4	1	5927	2.1555	0.015563
51715	6	57051790	57087112	-	RAB23	57674	17	78234643	78372586	203	27	5927	2.1547	0.015592
10140	17	48939584	48945339	-	TOB1	389676	8	94146324	94179079	58	11	5927	2.1517	0.015709
375346	3	52870772	52931597	-	TMEM110	114088	14	51441979	51562422	394	38	5927	2.1515	0.015718
84539	6	100367786	100442114	-	MCHR2	8780	18	21032787	21063104	46	8	5927	2.1505	0.015758
54065	21	35747749	35761452	+	SMIM11	256710	12	75727550	75764170	46	5	5927	2.1502	0.015771
135228	6	74405508	74538041	+	CD109	2837	17	80330647	80333528	4	2	5927	2.1483	0.015847
403274	3	97887544	97888485	+	OR5H15	384	14	68086579	68118437	55	7	5927	2.147	0.015895
23500	6	39760159	39872653	+	DAAM2	64750	17	62538400	62658386	37	2	5927	2.1454	0.015959
317662	10	74927877	75002435	+	FAM149B1	200728	2	62727356	62733604	24	5	5927	2.1439	0.016021
2169	4	120238405	120243316	-	FABP2	23475	16	29690334	29709324	7	2	5927	2.1405	0.016155
266812	4	89617066	89619023	-	NAP1L5	101929304	16	12664049	12668144	32	4	5927	2.139	0.01622
1611	5	10679342	10761387	-	DAP	55565	16	71893583	71918093	32	6	5927	2.1333	0.016451
25862	6	41757634	41863099	-	USP49	5573	17	66507921	66547457	73	10	5927	2.1332	0.016455
29886	7	2291405	2354099	-	SNX8	80131	19	7953390	7966908	9	2	5927	2.132	0.016502
5443	2	25383722	25391559	-	POMC	50862	11	10533225	10562774	70	9	5927	2.132	0.016504
91752	2	185463093	185804214	+	ZNF804A	54851	11	94227153	94232744	7	3	5927	2.1308	0.016554
2979	6	42151022	42162694	-	GUCA1B	5608	17	67410838	67538470	146	18	5927	2.1294	0.016609
1188	1	16370231	16383821	+	CLCNKB	1188	1	16370231	16383821	37	5	5927	2.1286	0.016645
2524	19	49199228	49209191	+	FUT2	4791	10	104153867	104162286	8	4	5927	2.1285	0.016649
50836	12	10958650	10959579	-	TAS2R8	64393	3	178735011	178790067	67	9	5927	2.1248	0.0168
55534	4	140637545	141075233	-	MAML3	10308	16	31885079	31928629	1	1	5927	2.1248	0.0168
8404	4	88394483	88450798	-	SPARCL1	5620	16	11369493	11370337	1	1	5927	2.1241	0.01683
253017	4	65142024	65275196	-	TECRL	3049	16	230333	231178	1	1	5927	2.121	0.01696
345222	4	3250766	3273465	+	MSANTD1	83440	15	73043708	73076126	38	7	5927	2.1203	0.016989
9945	5	179727698	179780341	-	GFPT2	4830	17	49230920	49239450	17	3	5927	2.1193	0.017033
55034	18	33767480	33848685	+	MOCOS	79269	9	37800551	37867666	125	3	5927	2.1188	0.017054
343990	2	99410309	99552684	-	KIAA1211L	26472	11	64011951	64014413	4	1	5927	2.1188	0.017054
3631	2	99061321	99207496	+	INPP4A	84304	11	63993730	63997491	2	1	5927	2.1176	0.017106
10486	6	17393447	17558023	+	CAP2	1534	17	61509665	61523724	1	1	5927	2.1158	0.01718
6498	3	170075473	170114637	+	SKIL	80237	15	44064798	44069502	2	1	5927	2.1102	0.01742
85004	12	15260716	15374411	-	RERG	2049	3	184279587	184300196	22	5	5927	2.1098	0.017437
80326	2	219745255	219758651	+	WNT10A	283152	11	119060963	119072160	1	1	5927	2.1081	0.01751
1565	22	42522501	42526883	-	CYP2D6	2971	13	27998681	28009846	28	5	5927	2.1077	0.01753
83853	5	10441974	10465138	+	ROPN1L	164	16	71762903	71843006	126	12	5927	2.1074	0.017541
3221	12	54388716	54449814	+	HOXC4	22998	4	41362802	41702061	490	41	5927	2.0991	0.017904
5395	7	6012870	6048737	-	PMS2	162998	19	9296270	9299493	2	1	5927	2.0956	0.018061
165721	3	128181275	128186091	-	DNAJB8	145264	14	94953611	94984181	109	21	5927	2.0954	0.018066
5630	12	49688796	49692481	+	PRPH	1400	4	5822491	5894785	204	37	5927	2.0945	0.018108
1160	5	80528605	80562217	+	CKMT2	708	17	5336099	5342471	15	4	5927	2.0918	0.018228
169834	9	115759400	115774472	-	ZNF883	8897	22	30279149	30426857	233	20	5927	2.0877	0.018413
1767	5	13690437	14011841	-	DNAH5	342372	16	71963441	72033877	198	18	5927	2.087	0.018442
56616	12	122692209	122712081	-	DIABLO	50859	4	167654535	168155741	919	47	5927	2.0851	0.018531
101927375	13	25115702	25133519	+	LOC101927375	50834	5	9629109	9630463	2	1	5927	2.0836	0.018596
100131094	19	4679294	4685960	+	DPP9-AS1	84263	9	115142189	115234685	117	7	5927	2.083	0.018626
57610	16	67756973	67840788	-	RANBP10	781	7	81575760	82073031	909	79	5927	2.0815	0.018695
29969	7	114562169	114659971	+	MDFIC	5678	19	43757434	43773709	5	1	5927	2.0807	0.018731
85460	4	10441497	10459032	-	ZNF518B	26263	15	76196200	76227609	28	4	5927	2.08	0.018765
100287482	7	129142320	129152773	+	SMKR1	2354	19	45971253	45978437	13	3	5927	2.0794	0.018788
9948	4	10075963	10118612	-	WDR1	92912	15	76135622	76193388	55	6	5927	2.079	0.018808
9477	6	41873092	41888877	-	MED20	54757	17	66531257	66597095	99	15	5927	2.0785	0.018832
10609	17	39958204	39968881	-	P3H4	55156	8	66514691	66546452	84	7	5927	2.0782	0.018846
84811	11	116618886	116643714	-	BUD13	7348	3	118892425	118924000	58	14	5927	2.0776	0.018874
353514	19	54818353	54824409	-	LILRA5	282974	10	133996038	134145377	195	17	5927	2.0752	0.018984
126075	19	11457160	11465620	+	CCDC159	254295	9	131683174	131704322	21	1	5927	2.0747	0.019009
1427	3	186256232	186263049	-	CRYGS	64864	15	56379479	56535728	276	9	5927	2.0728	0.019097
340267	7	7398244	7575460	-	COL28A1	59286	19	9938556	9940797	1	1	5927	2.0725	0.01911
718	19	6677846	6720662	-	C3	22954	9	119360147	119463579	173	13	5927	2.0721	0.019127
4023	8	19796582	19824770	+	LPL	441864	19	54573149	54584634	18	2	5927	2.0708	0.01919
55157	1	173793719	173827682	+	DARS2	55157	1	173793719	173827682	26	4	5927	2.0685	0.019297
117608	5	178286954	178311424	+	ZNF354B	1277	17	48261457	48279003	3	1	5927	2.0681	0.019314
6820	19	49055429	49102684	+	SULT2B1	8861	10	103866315	103880210	12	5	5927	2.0663	0.019398
3064	4	3076408	3245687	+	HTT	585	15	72978520	73030817	62	9	5927	2.0646	0.019478
11243	1	156182779	156209868	+	PMF1	11243	1	156182779	156209868	44	4	5927	2.0645	0.019484
1392	8	67088612	67090846	-	CRH	29058	20	5049129	5093736	9	1	5927	2.0628	0.019566
6975	10	114043213	114064793	+	TECTB	150465	2	113239743	113290223	61	6	5927	2.0606	0.019672
132851	4	177105725	177116822	-	SPATA4	3299	16	67197288	67203848	1	1	5927	2.0604	0.01968
2882	1	53068043	53074723	+	GPX7	2882	1	53068043	53074723	15	5	5927	2.0597	0.019712
10902	5	137475455	137514358	-	BRD8	4843	17	26083792	26127555	78	11	5927	2.0589	0.01975
91664	19	53837002	53858122	+	ZNF845	92565	10	127585108	127698161	180	10	5927	2.0589	0.019752
9589	6	160147712	160177351	+	WTAP	6455	19	4360364	4400565	6	2	5927	2.0559	0.019894
401409	7	140103843	140126653	+	RAB19	3978	19	48618702	48673852	151	10	5927	2.0556	0.019913
6560	16	67977377	68002597	-	SLC12A4	5244	7	87031361	87105019	99	7	5927	2.054	0.019989
90324	19	41816094	41830788	+	CCDC97	729238	10	81315608	81320177	1	1	5927	2.0531	0.02003
10168	3	44666511	44689963	+	ZNF197	57096	14	21756136	21819460	67	7	5927	2.0524	0.020065
6514	3	170714137	170744768	-	SLC2A2	79968	15	44119112	44160617	34	1	5927	2.0523	0.020072
100527963	1	156182779	156213123	+	PMF1-BGLAP	100527963	1	156182779	156213123	46	4	5927	2.0517	0.020097
6382	2	20400558	20425194	-	SDC1	8665	11	8008867	8017718	23	6	5927	2.0509	0.020137
375444	5	43486803	43515273	-	C5orf34	64779	16	86563782	86588841	39	5	5927	2.0498	0.020191
80012	3	169805368	169899537	-	PHC3	548596	15	43985084	43991420	3	1	5927	2.0496	0.0202
116984	4	36067620	36245979	-	ARAP2	342125	15	81624760	81666418	86	9	5927	2.049	0.020232
101929060	19	301450	304505	-	LOC101929060	1306	9	101705995	101833074	217	24	5927	2.0488	0.020238
221687	6	13924677	13980240	+	RNF182	342538	17	59667794	59668563	2	1	5927	2.0476	0.020298
5586	1	89149876	89301938	+	PKN2	5586	1	89149876	89301938	246	6	5927	2.0452	0.020418
123775	16	81087102	81110872	-	C16orf46	245812	7	99717265	99723131	4	2	5927	2.0442	0.020469
79778	7	1473995	1499138	-	MICALL2	140467	19	7580169	7585911	2	1	5927	2.042	0.020577
80206	18	33877677	34360019	+	FHOD3	92014	9	37877572	37904350	27	5	5927	2.0405	0.02065
51495	15	65822804	65870693	+	HACD3	9994	6	90539619	90584155	70	13	5927	2.0403	0.020659
55795	13	113831853	113863335	-	PCID2	153643	5	94727048	94786145	97	11	5927	2.0385	0.020752
4886	4	164245116	164265984	-	NPY1R	79650	16	58033450	58055527	7	2	5927	2.0364	0.020856
5581	2	45878454	46415129	+	PRKCE	221120	11	43902357	43941825	83	8	5927	2.0334	0.021004
29990	7	99955626	99965454	+	PILRB	1891	19	39306062	39322497	24	4	5927	2.0328	0.021035
583	16	56504301	56554008	-	BBS2	154664	7	48211057	48687091	1358	53	5927	2.0322	0.021067
2847	22	41075182	41078818	+	MCHR1	64328	13	21351468	21476913	155	8	5927	2.0309	0.021133
7097	4	154605404	154627243	+	TLR2	4495	16	56700653	56701977	2	1	5927	2.0306	0.021148
200931	3	195943383	195960301	+	SLC51A	4947	15	64979773	64995462	13	2	5927	2.0301	0.021174
284114	17	7338762	7340998	+	TMEM102	8805	7	138145079	138270333	67	7	5927	2.0297	0.021192
81552	7	55538303	55640200	-	VOPP1	25789	19	18723682	18731849	18	5	5927	2.026	0.021381
7357	9	114659206	114697649	+	UGCG	4744	22	29876181	29887279	17	4	5927	2.026	0.021381
282809	12	89813495	89920039	-	POC1B	22915	4	90816003	90875780	95	10	5927	2.0254	0.021411
1802	1	44435653	44439043	+	DPH2	1802	1	44435653	44439043	2	1	5927	2.0254	0.021412
517	12	54058944	54070512	-	ATP5G2	55584	4	40337346	40357234	84	8	5927	2.0243	0.021469
84309	16	4743526	4745860	+	NUDT16L1	8662	7	2394474	2420380	10	2	5927	2.0241	0.021481
1373	2	211342406	211543831	+	CPS1	57453	11	117298489	117667976	828	81	5927	2.0236	0.021508
10322	2	73441366	73454355	+	SMYD5	219958	11	57970676	57971653	5	2	5927	2.023	0.021534
5601	5	179660594	179719071	-	MAPK9	654364	17	49230897	49249105	29	6	5927	2.0229	0.021543
26269	4	175157809	175205415	-	FBXO8	51647	16	66965958	66968326	2	1	5927	2.0218	0.021599
7037	3	195776155	195809032	-	TFRC	9325	15	64680003	64747502	35	4	5927	2.0213	0.021623
7559	7	6728064	6746566	-	ZNF12	100505555	19	9898088	9903862	4	1	5927	2.0204	0.021673
23212	8	67341263	67342968	+	RRS1	5111	20	5095599	5107268	10	1	5927	2.0183	0.021779
5906	1	112162405	112256807	+	RAP1A	5906	1	112162405	112256807	259	18	5927	2.0154	0.021929
8545	3	88101100	88199016	-	CGGBP1	26030	14	65171132	65213623	61	7	5927	2.0152	0.02194
84650	13	50234812	50265627	-	EBPL	10769	5	57749809	57755966	16	3	5927	2.0149	0.021958
814	5	110559947	110830584	+	CAMK4	146754	17	7620631	7737058	119	13	5927	2.0136	0.022026
83990	17	59756547	59940920	-	BRIP1	340419	8	108911544	109095913	294	26	5927	2.0103	0.022202
83640	15	83654955	83659809	+	FAM103A1	134860	6	132859427	132860475	2	1	5927	2.0052	0.022473
1306	9	101705995	101833074	+	COL15A1	6545	22	21382995	21387163	5	1	5927	2.0041	0.022529
127281	1	2517899	2522908	+	FAM213B	127281	1	2517899	2522908	4	1	5927	2.0041	0.022531
4668	22	42454338	42466852	-	NAGA	2835	13	27329337	27334922	9	3	5927	1.9994	0.02278
284076	17	46839593	46894469	-	TTLL6	65986	8	81397854	81438500	45	6	5927	1.9974	0.022893
155382	7	73082174	73086440	+	VPS37D	7562	19	21473963	21512219	41	3	5927	1.997	0.02291
8324	2	202899310	202903160	+	FZD7	54766	11	111338255	111383105	54	6	5927	1.9964	0.022945
79158	12	102139275	102224645	-	GNPTAB	84570	4	109731877	110223799	850	46	5927	1.996	0.022968
9619	21	43619799	43724497	+	ABCG1	4060	12	91497232	91505542	19	2	5927	1.9957	0.022981
56994	12	102091417	102122852	+	CHPT1	58505	4	109571741	109588978	2	1	5927	1.9949	0.023026
51110	8	71549501	71581447	-	LACTB2	182	20	10618332	10654694	83	17	5927	1.9947	0.023036
533	1	44440118	44443972	+	ATP6V0B	533	1	44440118	44443972	3	1	5927	1.9946	0.023041
283600	14	100789679	100796715	+	SLC25A47	8899	6	4021563	4065217	85	7	5927	1.9917	0.0232
5717	17	30771481	30810337	+	PSMD11	9583	8	23284687	23315244	52	9	5927	1.9902	0.023284
56267	1	89401456	89458643	-	CCBL2	56267	1	89401456	89458643	61	3	5927	1.9876	0.023427
59336	6	100054650	100063454	+	PRDM13	85019	18	20875977	21017925	170	19	5927	1.9876	0.023427
54187	9	100818959	100845365	+	NANS	51586	22	20861849	20941919	81	8	5927	1.9862	0.023505
114049	7	73097898	73112551	+	WBSCR22	353088	19	21688437	21721079	39	1	5927	1.985	0.023574
7035	2	188328957	188419219	-	TFPI	390245	11	94758422	94760760	1	1	5927	1.9845	0.0236
91607	17	33677324	33700821	-	SLFN11	2053	8	27348519	27402439	113	7	5927	1.9837	0.023644
54550	16	84002237	84036379	+	NECAB2	56257	7	100026321	100031749	4	1	5927	1.9832	0.023671
29842	2	121974163	122042778	-	TFCP2L1	29984	11	66824289	66839488	16	3	5927	1.982	0.023739
55222	10	72058726	72142406	-	LRRC20	6711	2	54683454	54898583	480	24	5927	1.9801	0.023849
5008	22	30658817	30662829	-	OSM	26353	12	119616595	119632551	25	4	5927	1.9788	0.023919
51334	5	119799973	120023009	+	PRR16	23533	17	8782233	8869029	86	17	5927	1.977	0.024019
2693	3	172161081	172166246	-	GHSR	80208	15	44854894	44955876	10	3	5927	1.9754	0.024113
131540	3	195924323	195938308	-	ZDHHC19	23060	15	64791619	64978267	143	9	5927	1.9752	0.024122
285500	4	178363692	178597453	+	LOC285500	26231	16	67241042	67260901	18	3	5927	1.9712	0.024348
4286	3	69788586	70017488	+	MITF	161291	14	61744088	61748530	5	3	5927	1.9691	0.024469
56648	3	170606204	170626426	-	EIF5A2	4236	15	44096733	44116951	11	1	5927	1.9687	0.024491
27101	1	174968571	174981163	+	CACYBP	27101	1	174968571	174981163	15	4	5927	1.9669	0.024595
92345	4	164047860	164088073	-	NAF1	57567	16	58028572	58034551	3	1	5927	1.9668	0.024606
6373	4	76954835	76957350	-	CXCL11	7727	16	3451190	3459364	5	2	5927	1.9638	0.024777
51621	15	31619083	31670102	+	KLF13	3400	6	19837579	19842431	5	1	5927	1.9633	0.024808
58157	14	77731834	77737655	-	NGB	54908	5	169010638	169031782	46	5	5927	1.9627	0.024841
5332	20	9049357	9461463	+	PLCB4	3821	12	10594863	10607215	22	3	5927	1.9613	0.024921
2825	2	207040040	207082771	-	GPR1	80975	11	113558268	113577151	44	9	5927	1.9584	0.025093
64431	12	100593865	100618202	+	ACTR6	79807	4	106629935	106768882	162	5	5927	1.9575	0.025145
22985	14	23527773	23564823	-	ACIN1	6643	5	122110691	122170234	155	17	5927	1.9567	0.025193
160419	12	88373816	88423176	-	C12orf50	8916	4	89513574	89629693	173	14	5927	1.9563	0.025213
9783	1	41086352	41131324	-	RIMS3	9783	1	41086352	41131324	89	11	5927	1.9536	0.025374
126123	19	50655805	50666538	-	IZUMO2	4892	10	115348583	115423829	221	21	5927	1.9532	0.025397
54458	12	53835433	53840427	+	PRR13	7358	4	39500375	39529218	89	12	5927	1.9525	0.025438
284525	1	173469604	173572233	-	SLC9C2	284525	1	173469604	173572233	170	9	5927	1.9515	0.025499
57464	7	129074274	129128240	+	STRIP2	2067	19	45910591	45982241	110	16	5927	1.9487	0.025668
83795	6	39282474	39290330	-	KCNK16	1655	17	62494374	62503042	6	1	5927	1.9486	0.02567
79698	8	40388109	40755345	-	ZMAT4	7554	19	58790314	58827023	42	8	5927	1.9477	0.025725
3627	4	76942269	76944689	-	CXCL10	54925	16	3431661	3451065	24	4	5927	1.9459	0.025836
147409	18	28956740	28993880	+	DSG4	57704	9	35736863	35749925	9	4	5927	1.9432	0.025993
51458	15	90014638	90039799	-	RHCG	64065	6	138409642	138428660	66	13	5927	1.9426	0.02603
22837	2	165536695	165698678	-	COBLL1	51642	11	73498917	73575656	218	16	5927	1.9404	0.026166
64135	2	163123589	163175218	-	IFIH1	9828	11	73019663	73080425	31	1	5927	1.9401	0.026182
57381	14	63671080	63760230	+	RHOJ	643226	5	145239204	145299816	76	8	5927	1.94	0.026191
23026	13	109248500	109860355	+	MYO16	7518	5	82373317	82649579	438	20	5927	1.9396	0.026217
283152	11	119060963	119072160	-	CCDC153	57493	3	124684554	124774802	194	19	5927	1.9394	0.026226
5360	20	44527259	44541003	-	PLTP	140807	12	52979373	52995322	62	9	5927	1.9384	0.02629
115024	17	39981334	39992523	-	NT5C3B	5150	8	66626569	66753969	218	16	5927	1.9383	0.026296
57460	12	63037762	63328665	-	PPM1H	173	4	74347462	74369718	37	5	5927	1.938	0.026309
64130	19	49617618	49621717	+	LIN7B	22978	10	104847774	104953063	172	12	5927	1.9379	0.026318
53371	4	77035812	77069668	-	NUP54	146434	16	3486110	3493490	15	1	5927	1.9374	0.026346
51143	3	32567463	32612373	-	DYNC1LI1	196541	13	103338097	103346871	18	6	5927	1.9363	0.026418
55840	3	121554030	121605373	+	EAF2	2581	14	88304164	88460009	530	25	5927	1.9355	0.026467
10379	14	24630422	24635774	+	IRF9	23305	5	131285666	131347761	54	9	5927	1.9353	0.026479
93664	7	121958478	122526813	-	CADPS2	7711	19	44472014	44502477	75	7	5927	1.9352	0.026481
10272	19	676389	683392	+	FSTL3	8013	9	102584137	102629173	24	4	5927	1.9351	0.026491
10047	20	23471766	23476655	+	CST8	55885	12	16701306	16761148	17	4	5927	1.9348	0.026506
5648	3	186933873	187009810	-	MASP1	102	15	58887403	59042177	169	11	5927	1.9347	0.026514
8645	6	39156747	39197251	-	KCNK5	5175	17	62396775	62404856	13	3	5927	1.9346	0.02652
138715	9	34621455	34628011	-	ARID3C	571	21	30671151	30734257	49	6	5927	1.9329	0.026627
10645	12	121675495	121736111	-	CAMKK2	56884	4	162305044	163085186	1794	80	5927	1.9321	0.026672
5296	19	18263988	18281343	+	PIK3R2	9712	10	11502509	11653679	211	17	5927	1.929	0.026867
140850	20	138111	139804	+	DEFB127	939	12	6554051	6560884	4	2	5927	1.929	0.026867
2208	19	7753643	7767036	-	FCER2	153090	9	124329162	124547809	163	25	5927	1.9287	0.026887
136991	7	117003276	117067577	-	ASZ1	126298	19	44088519	44100287	3	1	5927	1.9274	0.026967
973	19	42381190	42385439	+	CD79A	26103	10	85991276	86001217	30	5	5927	1.9272	0.026977
4012	5	96271346	96365115	+	LNPEP	8711	17	7284293	7293093	9	2	5927	1.9272	0.026977
84614	1	173837220	173856596	+	ZBTB37	84614	1	173837220	173856596	27	6	5927	1.9269	0.026998
80381	15	73976560	74006859	+	CD276	9896	6	110012424	110146634	176	20	5927	1.9251	0.027108
2121	4	5712924	5816031	+	EVC	8482	15	74701630	74726299	41	8	5927	1.925	0.027116
6929	19	1609289	1652328	-	TCF3	7743	9	104161136	104172942	35	4	5927	1.9246	0.02714
4091	15	66994674	67074338	+	SMAD6	26235	6	99321601	99395882	86	11	5927	1.9245	0.027149
9780	16	88781746	88851372	-	PIEZO1	100289561	7	102004266	102036780	25	3	5927	1.9232	0.027225
91683	11	66790190	66818334	+	SYT12	4134	3	47892180	48130769	74	4	5927	1.9212	0.02735
887	11	6280841	6293363	+	CCKBR	91526	2	197831741	198175521	567	43	5927	1.9197	0.027446
55022	2	229888689	230136057	-	PID1	53340	11	124543740	124564690	5	1	5927	1.9193	0.027475
9673	1	156163728	156182587	+	SLC25A44	9673	1	156163728	156182587	15	2	5927	1.9186	0.02752
285464	4	1385340	1389782	+	CRIPAK	26035	15	69452921	69564546	91	7	5927	1.9174	0.027592
27243	19	59062933	59066495	-	CHMP2A	283111	11	5220965	5221930	1	1	5927	1.9173	0.0276
403278	3	98072698	98073663	+	OR5K4	145226	14	68168603	68201168	73	8	5927	1.917	0.027619
115861	19	17566234	17571725	-	NXNL1	54522	10	5903593	5931860	53	8	5927	1.9169	0.027627
1080	7	117120017	117308719	+	CFTR	79177	19	44100544	44104587	1	1	5927	1.9164	0.02766
81617	13	49882786	50018221	-	CAB39L	4214	5	56110900	56191979	138	12	5927	1.9145	0.027779
84900	12	117176096	117291436	+	RNFT2	4306	4	148999915	149365850	612	50	5927	1.9143	0.027792
389336	5	147269579	147286101	-	C5orf46	80725	17	36686259	36762183	62	6	5927	1.9133	0.027855
6206	6	133135708	133142007	+	RPS12	5275	18	61254431	61266433	9	2	5927	1.9124	0.02791
57608	10	30301729	30348488	-	KIAA1462	51374	2	27434899	27440046	12	3	5927	1.9124	0.027914
50488	17	4736635	4801356	+	MINK1	55131	7	127950429	127983962	38	4	5927	1.912	0.027941
6840	10	29746274	30025864	-	SVIL	8884	2	27422455	27435175	14	3	5927	1.9114	0.027977
5434	19	1086578	1095391	-	POLR2E	347273	9	103340361	103350671	29	7	5927	1.9081	0.028191
254240	22	32809834	32860429	-	BPIFC	5715	12	122326637	122355771	43	5	5927	1.9074	0.028231
9601	7	148700154	148725782	-	PDIA4	6237	19	50138552	50143400	4	1	5927	1.9062	0.028312
4889	4	164265062	164273540	+	NPY5R	4324	16	58059282	58080805	4	2	5927	1.9059	0.028331
10454	22	39795759	39833132	+	TAB1	7278	13	19747910	19755992	30	1	5927	1.9055	0.028356
585	15	72978520	73030817	+	BBS4	8763	6	109687717	109703762	32	4	5927	1.9051	0.028383
390883	19	9236688	9237626	-	OR7G3	347088	9	127213423	127239379	13	2	5927	1.9019	0.028592
200916	3	170582664	170588045	-	RPL22L1	25764	15	44092619	44094787	1	1	5927	1.8999	0.02872
1843	5	172195093	172198203	-	DUSP1	30009	17	45810610	45823485	24	5	5927	1.8987	0.028802
283985	17	72873451	72889737	-	FADS6	23237	8	143692405	143695833	2	1	5927	1.8984	0.028821
5476	20	44519591	44527459	+	CTSA	121391	12	52959603	52967609	40	10	5927	1.8982	0.028832
51244	3	14693253	14714166	+	CCDC174	9882	13	75858809	76056782	311	41	5927	1.8973	0.028896
91782	8	23101150	23119512	+	CHMP7	125965	19	55861070	55866182	1	1	5927	1.8925	0.02921
5274	3	167453432	167543357	+	SERPINI1	116179	15	43568479	43594453	17	3	5927	1.8907	0.029332
5884	5	68665124	68710628	+	RAD17	1801	17	1933431	1947183	6	1	5927	1.8903	0.029359
84275	1	9599528	9642831	+	SLC25A33	84275	1	9599528	9642831	29	2	5927	1.8898	0.029392
8568	21	45209418	45223983	+	RRP1	7181	12	95414005	95467404	87	13	5927	1.8888	0.029458
84269	2	113342023	113346617	+	CHCHD5	8815	11	65769550	65771617	6	2	5927	1.8877	0.029536
203260	9	35658279	35661500	+	CCDC107	9875	21	33683330	33765312	84	3	5927	1.8872	0.029564
83697	5	139739787	139754722	+	SLC4A9	57649	17	27232264	27278622	17	2	5927	1.8865	0.029613
114569	8	120220610	120257913	+	MAL2	140699	20	35729629	35807974	101	8	5927	1.8855	0.02968
26515	11	6502677	6506109	+	TIMM10B	25843	2	198380295	198418423	21	3	5927	1.8838	0.029797
79776	8	77593515	77779521	+	ZFHX4	100303755	20	18118499	18169016	99	18	5927	1.8835	0.029817
25983	14	23938898	23947402	+	NGDN	613212	5	126984713	126994322	5	2	5927	1.8818	0.029934
8693	12	89913189	89918583	-	GALNT4	401145	4	91048684	92523370	2876	120	5927	1.8817	0.029939
80318	9	86354336	86444431	-	GKAP1	23076	21	45079432	45115960	23	2	5927	1.8816	0.029948
57703	2	180809603	180872024	-	CWC22	120103	11	92880850	92931095	78	11	5927	1.8815	0.029949
121227	12	59265937	59314319	-	LRIG3	9508	4	73146686	73434516	116	9	5927	1.8812	0.02997
8139	16	81348571	81413803	+	GAN	79690	7	99756865	99766373	8	2	5927	1.881	0.029985
493753	2	99215786	99224981	-	COA5	3338	11	63997594	64001753	2	1	5927	1.8805	0.030021
84240	5	80597402	80608966	+	ZCCHC9	56919	17	5344232	5372380	59	12	5927	1.8796	0.030078
10668	14	54976587	55005334	+	CGRRF1	56126	5	140571952	140575213	2	1	5927	1.8795	0.030088
54557	5	64961755	65018648	-	SGTB	1398	17	1324647	1359561	21	2	5927	1.8794	0.030092
26024	7	99014362	99045811	-	PTCD1	374899	19	37379026	37407193	47	5	5927	1.877	0.030259
56942	16	81009699	81040713	-	CMC2	4176	7	99690351	99699563	16	4	5927	1.8767	0.030278
79887	12	14656597	14720791	-	PLBD1	55324	3	183903863	183911795	16	4	5927	1.8763	0.030304
192683	15	75287876	75313836	+	SCAMP5	221294	6	116421999	116566853	262	19	5927	1.8763	0.030307
64748	19	11466062	11476374	+	LPPR2	23511	9	131709972	131769375	28	1	5927	1.8758	0.030344
6328	2	165944030	166060577	-	SCN3A	80227	11	73587744	73638781	110	12	5927	1.8756	0.030356
54768	16	70841287	71264625	-	HYDIN	23089	7	94285637	94299007	10	3	5927	1.8755	0.030363
343035	1	211649864	211666259	-	RD3	343035	1	211649864	211666259	36	9	5927	1.8753	0.030378
64005	7	45002260	45018704	-	MYO1G	100130519	19	17546318	17559376	3	1	5927	1.8732	0.030522
83657	16	80574854	80584713	+	DYNLRB2	7551	7	99661470	99680171	20	5	5927	1.8719	0.030608
64089	8	82711816	82754539	-	SNX16	3170	20	22561642	22566101	4	1	5927	1.8702	0.030728
23478	15	85212768	85259691	-	SEC11A	2070	6	133561512	133853258	610	41	5927	1.8699	0.030749
1593	2	219646472	219680016	+	CYP27A1	79671	11	119039036	119054725	6	2	5927	1.8694	0.030781
7072	2	70436576	70475886	-	TIA1	187	11	57001051	57004927	7	3	5927	1.8694	0.030785
9670	1	44412478	44433694	+	IPO13	9670	1	44412478	44433694	12	4	5927	1.8683	0.03086
126969	1	95285898	95360803	+	SLC44A3	126969	1	95285898	95360803	184	31	5927	1.8681	0.030877
55602	4	184365788	184369348	+	CDKN2AIP	25894	16	67311413	67323403	11	3	5927	1.8676	0.030907
341346	12	27619743	27655118	+	SMCO2	93109	3	194308402	194354150	145	14	5927	1.867	0.030953
23105	5	132532152	132948223	-	FSTL4	10743	17	17584787	17714767	75	11	5927	1.8668	0.030966
51599	19	35739290	35758867	+	LSR	83937	10	45455183	45491337	65	11	5927	1.8664	0.03099
57709	3	170177342	170303863	-	SLC7A14	619189	15	44086372	44092295	2	1	5927	1.8659	0.031028
84866	11	118401803	118417313	+	TMEM25	846	3	121902530	122005350	294	19	5927	1.8659	0.031031
254050	12	122652266	122688018	+	LRRC43	6307	4	166248818	166264316	38	8	5927	1.8641	0.031154
10856	19	49496738	49519183	+	RUVBL2	119032	10	104613967	104624718	18	5	5927	1.8641	0.031157
101929256	10	30392875	30399829	+	LOC101929256	790	2	27440258	27466660	50	6	5927	1.8633	0.031207
22906	3	42055294	42267382	+	TRAK1	91875	14	20757290	20774153	37	7	5927	1.8633	0.031209
2997	19	49471382	49496610	-	GYS1	1586	10	104590288	104597290	16	4	5927	1.8618	0.031317
26974	19	44889808	44905777	-	ZNF285	3416	10	94211441	94333852	203	21	5927	1.8616	0.031329
462	1	173872938	173886516	-	SERPINC1	462	1	173872938	173886516	18	4	5927	1.8611	0.031367
254359	11	66288854	66313709	-	ZDHHC24	377047	3	46783581	46790143	25	2	5927	1.8602	0.031432
150350	22	40139049	40289794	-	ENTHD1	2700	13	20712394	20735524	37	6	5927	1.8598	0.031455
375033	1	156863496	156886226	+	PEAR1	375033	1	156863496	156886226	41	5	5927	1.8595	0.031475
8941	2	219824350	219826877	+	CDK5R2	867	11	119076986	119178859	22	2	5927	1.8593	0.031496
56171	2	196602427	196933536	-	DNAH7	4312	11	102660641	102668966	22	6	5927	1.8592	0.031502
142679	2	183943287	183964736	+	DUSP19	10888	11	94110477	94134585	63	10	5927	1.8591	0.031507
84259	11	102921413	102962944	-	DCUN1D5	84319	3	99536678	99897476	263	13	5927	1.8579	0.031591
4704	12	4758264	4796720	+	NDUFA9	653659	3	149699448	149701153	2	1	5927	1.8576	0.03161
705	6	41888965	41900784	+	BYSL	10351	17	66863428	66951550	85	10	5927	1.8572	0.031641
57103	12	4430359	4469194	+	TIGAR	4071	3	149086805	149095647	16	2	5927	1.8571	0.031651
57662	19	7660774	7683196	+	CAMSAP3	2040	9	124101266	124132582	62	11	5927	1.8563	0.031707
23209	22	50497820	50524358	-	MLC1	10186	13	39917029	40177356	600	56	5927	1.8554	0.031772
5318	12	32943680	33049780	-	PKP2	1739	3	196769431	197026171	416	20	5927	1.8534	0.031915
7850	2	102608306	102644885	+	IL1R2	29907	11	64794880	64808044	37	4	5927	1.8524	0.031984
11105	16	90122974	90143708	-	PRDM7	2845	7	107110502	107116125	3	1	5927	1.8519	0.032021
55106	17	33738079	33760302	-	SLFN12	1191	8	27454434	27472328	28	5	5927	1.8506	0.03211
4782	19	3359561	3469215	+	NFIC	5887	9	110045517	110094475	92	9	5927	1.8505	0.032119
8916	4	89513574	89629693	+	HERC3	92017	16	12070602	12668146	1403	86	5927	1.85	0.03216
50507	11	89057521	89322779	-	NOX4	8801	3	67410884	67705038	703	48	5927	1.8498	0.03217
84985	8	124194752	124222318	+	FAM83A	57148	20	37101486	37207504	81	5	5927	1.8498	0.032173
79068	16	53737875	54148379	+	FTO	10268	7	45197367	45223849	136	6	5927	1.8473	0.032349
55761	11	43380435	43516483	+	TTC17	3357	2	231972944	231989926	13	4	5927	1.8467	0.032395
9403	1	87328128	87380107	-	2023-09-15	9403	1	87328128	87380107	104	8	5927	1.8465	0.032409
51654	20	31946645	31989375	-	CDK5RAP1	65981	12	30862486	30907448	94	8	5927	1.8438	0.032608
5372	22	41972890	41985871	-	PMM1	479	13	25254549	25285923	135	16	5927	1.8437	0.032615
29992	7	99971068	99997722	+	PILRA	3191	19	39327028	39342979	15	3	5927	1.8434	0.032634
100131017	7	6676953	6697910	+	ZNF316	162993	19	9867845	9896834	24	3	5927	1.8413	0.032789
168537	7	150211945	150218161	+	GIMAP7	79784	19	50706885	50813801	290	33	5927	1.8411	0.032806
3611	11	6624938	6632105	+	ILK	66037	2	198591603	198651036	39	3	5927	1.8402	0.032866
3209	7	27236499	27239725	-	HOXA13	1725	19	12786531	12792701	1	1	5927	1.8401	0.03288
65124	2	110371911	110376564	+	SOWAHC	10524	11	65479473	65487077	12	3	5927	1.8399	0.032892
55749	10	70480956	70552134	+	CCAR1	4436	2	47630206	47739716	218	21	5927	1.8398	0.032902
26580	11	62457734	62477091	-	BSCL2	8320	3	27757440	27764206	6	3	5927	1.8397	0.032904
63923	1	175036994	175117202	+	TNN	63923	1	175036994	175117202	204	18	5927	1.8382	0.033014
7803	6	64281917	64293493	+	PTP4A1	79643	17	78965641	78973933	16	2	5927	1.8363	0.033155
56920	3	52467268	52479112	-	SEMA3G	122773	14	50159823	50219870	24	3	5927	1.8357	0.033201
5828	8	77892494	77913280	-	PEX2	57325	20	18122868	18169031	85	17	5927	1.8352	0.03324
166863	4	155702424	155749965	+	RBM46	89970	16	57220026	57274385	52	6	5927	1.8326	0.033431
6348	17	34415602	34417506	-	CCL3	10671	8	30013813	30041155	31	4	5927	1.8326	0.033432
22875	6	46097701	46114436	+	ENPP4	100130933	17	73642274	73644057	1	1	5927	1.8318	0.03349
9588	1	173446486	173457946	+	PRDX6	9588	1	173446486	173457946	11	2	5927	1.8311	0.033542
64788	16	903634	1031318	-	LMF1	79683	6	157802557	158098293	194	24	5927	1.8309	0.033561
79840	2	219940046	220025587	-	NHEJ1	9099	11	119225925	119252436	9	2	5927	1.8298	0.033637
3557	2	113868693	113891593	+	IL1RN	57124	11	66081958	66084515	2	1	5927	1.8298	0.033639
2566	5	161494648	161582545	+	GABRG2	10609	17	39958204	39968881	10	2	5927	1.829	0.033697
3281	16	83841508	83846607	+	HSBP1	29990	7	99955626	99965454	8	2	5927	1.8283	0.033752
23344	12	56521985	56547259	+	ESYT1	79644	4	56212388	56239267	47	7	5927	1.8282	0.033759
27199	13	97637973	97646984	-	OXGR1	1393	5	76248680	76265299	21	5	5927	1.8272	0.033837
157313	8	25316275	25365425	+	CDCA2	51157	19	56146361	56154836	12	4	5927	1.8263	0.033899
58486	11	10874251	10879620	-	ZBED5	130752	2	207602487	207630268	91	7	5927	1.826	0.033925
51263	2	99797542	99816020	+	MRPL30	25858	11	64067863	64072239	5	2	5927	1.8253	0.033976
5446	7	94989181	95025702	-	PON3	7305	19	36395303	36399211	5	1	5927	1.8253	0.033977
23193	11	62392298	62414198	-	GANAB	5915	3	25215638	25639423	1017	55	5927	1.824	0.034074
64757	1	220960039	220987741	+	2023-03-01	64757	1	220960039	220987741	62	14	5927	1.8239	0.034083
57679	2	202564986	202645895	-	ALS2	5450	11	111222976	111250348	65	6	5927	1.8224	0.034196
283869	16	2069521	2070756	+	NPW	9444	6	163835675	163999628	167	12	5927	1.8222	0.034211
79953	20	24449835	24647253	+	SYNDIG1	28234	12	20963638	21070019	202	19	5927	1.8221	0.034223
285180	2	218899657	218955304	+	RUFY4	23187	11	118477213	118528748	33	4	5927	1.8215	0.034268
7531	17	1247833	1303669	-	YWHAE	83943	7	110303106	111202588	951	55	5927	1.8203	0.034356
8539	11	43333505	43366080	+	API5	5707	2	231921578	232037541	129	12	5927	1.8186	0.03449
4238	5	153418519	153437014	+	MFAP3	342574	17	38933060	38938786	13	4	5927	1.8179	0.034539
119385	10	88728239	88769960	+	AGAP11	94097	2	73169165	73298965	25	3	5927	1.8175	0.034567
83699	6	80341000	80413369	+	SH3BGRL2	9097	18	158483	213739	33	4	5927	1.817	0.034612
92154	16	70695107	70719954	-	MTSS1L	64921	7	94138838	94186331	59	6	5927	1.8157	0.03471
132204	3	63263914	63602597	+	SYNPR	5926	14	58765103	58840713	58	5	5927	1.8144	0.034812
115811	12	113633246	113659086	-	IQCD	166785	4	146540540	146581187	52	9	5927	1.8136	0.034866
54664	7	12250848	12276890	+	TMEM106B	7087	19	10400655	10407454	12	4	5927	1.8133	0.034891
10551	7	16831437	16844738	-	AGR2	3609	19	10764937	10803095	26	2	5927	1.8131	0.034906
147687	19	58417142	58427978	-	ZNF417	390037	11	4615269	4616243	4	1	5927	1.8131	0.03491
79695	9	101569981	101612363	+	GALNT12	9127	22	21369442	21382302	2	1	5927	1.813	0.034918
200150	1	242251689	242687998	-	PLD5	200150	1	242251689	242687998	990	75	5927	1.8119	0.035003
3660	4	185308867	185395734	-	IRF2	9114	16	67471917	67515089	23	4	5927	1.8118	0.035006
25791	2	233743396	233877951	-	NGEF	3758	11	128707909	128737268	52	9	5927	1.8114	0.035038
10299	5	10353751	10440500	+	2023-03-06	23035	16	71678827	71757798	121	12	5927	1.8106	0.035105
2569	6	89887223	89941007	-	GABRR1	3613	18	11981427	12030885	176	19	5927	1.8093	0.035204
27352	22	40766571	40806293	+	SGSM3	53342	13	21276222	21297239	27	4	5927	1.8081	0.035292
51691	7	117824086	117844093	+	LSM8	100170229	19	44116253	44118650	2	1	5927	1.8078	0.03532
150465	2	113239743	113290223	+	TTL	9092	11	65729160	65747607	36	5	5927	1.8058	0.035477
55971	7	97920962	98030427	-	BAIAP2L1	84924	19	36936021	36980804	77	8	5927	1.8041	0.035606
261734	1	5922870	6052618	-	NPHP4	261734	1	5922870	6052618	202	11	5927	1.804	0.035619
6510	19	47263587	47292280	-	SLC1A5	51076	10	101491958	101515894	21	5	5927	1.8038	0.035629
146857	17	33762115	33775856	-	SLFN13	51435	8	27491100	27534286	135	10	5927	1.803	0.035696
84561	3	124801480	124931609	-	SLC12A8	123041	14	92788925	92967825	463	37	5927	1.8026	0.035728
23411	10	69644427	69678147	+	SIRT1	90423	2	46738986	46769551	72	11	5927	1.8018	0.035785
29074	6	160211492	160219461	+	MRPL18	84717	19	4472255	4502223	16	1	5927	1.8013	0.03583
5024	11	57105841	57137549	+	P2RX3	9695	3	5229359	5261650	7	2	5927	1.8009	0.035857
4353	17	56347217	56358296	-	MPO	26166	8	100973164	101118344	109	7	5927	1.7999	0.035936
440699	1	165513478	165533185	+	LRRC52	440699	1	165513478	165533185	47	8	5927	1.7988	0.036022
8986	11	64126625	64139687	+	RPS6KA4	57599	3	39093477	39138155	102	15	5927	1.7984	0.036058
23244	4	39824483	39979576	-	PDS5A	9154	15	85427794	85489027	230	35	5927	1.7968	0.036184
6822	19	48373723	48389654	-	SULT2A1	84545	10	102737579	102747272	10	2	5927	1.7967	0.036195
10086	8	133073733	133117512	-	HHLA1	100	20	43248160	43280376	19	6	5927	1.7965	0.036206
50834	5	9629109	9630463	-	TAS2R1	7567	16	71507976	71598992	97	13	5927	1.7959	0.036254
57693	19	9251056	9274091	+	ZNF317	2516	9	127243515	127269769	20	1	5927	1.7955	0.03629
22818	12	54718874	54745635	+	COPZ1	389207	4	42895283	43032675	325	27	5927	1.7947	0.036347
4899	7	129251555	129396922	+	NRF1	6253	19	45988546	46000313	22	4	5927	1.7944	0.036378
10351	17	66863428	66951550	-	ABCA8	137209	8	125985539	125991631	7	1	5927	1.7941	0.036395
51530	7	129658126	129691233	-	ZC3HC1	7408	19	46010688	46030247	34	8	5927	1.7941	0.036399
9379	11	64373646	64490660	-	NRXN2	64651	3	39183342	39196093	25	6	5927	1.7937	0.036428
29995	3	8543493	8609811	+	LMCD1	283514	13	46354405	46425846	159	18	5927	1.7931	0.036481
4715	8	125551343	125580751	+	NDUFB9	11122	20	40701392	41818557	2220	160	5927	1.7917	0.036591
222584	6	54711569	54809897	+	FAM83B	124583	17	76987798	77005899	51	9	5927	1.7904	0.036693
51067	12	32878195	32908895	-	YARS2	4241	3	196728611	196756687	29	3	5927	1.7898	0.036745
10817	6	41737914	41747643	-	FRS3	22901	17	66255323	66425516	250	35	5927	1.7898	0.036745
29957	1	108677344	108742980	-	SLC25A24	29957	1	108677344	108742980	138	13	5927	1.7894	0.036776
7050	18	3411925	3458409	+	TGIF1	1030	9	22002902	22009312	5	2	5927	1.7888	0.036822
120787	11	6220454	6221416	+	OR52W1	284992	2	197504278	197597530	89	6	5927	1.7878	0.036906
2570	6	89966840	90025018	-	GABRR2	342850	18	12093848	12129763	51	2	5927	1.7837	0.037239
91612	14	65381079	65410635	+	CHURC1	11005	5	147443535	147516925	255	10	5927	1.7825	0.037337
100287284	12	27915599	27924209	-	MANSC4	23527	3	194995465	195163817	347	9	5927	1.7823	0.037348
148066	19	5455426	5456867	+	ZNRF4	23307	9	115927800	115983641	168	17	5927	1.779	0.037623
55118	10	99624757	99790585	-	CRTAC1	400986	2	96516914	96658068	24	3	5927	1.7785	0.037663
2643	14	55308723	55369603	-	GCH1	56124	5	140587914	140592143	6	3	5927	1.7781	0.037692
6726	1	225965515	225978168	+	SRP9	6726	1	225965515	225978168	26	5	5927	1.7771	0.037776
7424	4	177604689	177713899	-	VEGFC	283849	16	67217652	67224112	5	1	5927	1.777	0.037784
23013	1	16174359	16266951	+	SPEN	23013	1	16174359	16266951	80	10	5927	1.7763	0.037842
5911	13	98086475	98120252	+	RAP2A	84327	5	76372532	76383030	9	2	5927	1.7752	0.037935
22823	1	93544792	93604638	+	MTF2	22823	1	93544792	93604638	42	6	5927	1.7744	0.038002
1073	14	35179588	35184029	-	CFL2	7045	5	135364584	135399507	54	4	5927	1.7742	0.038019
3670	5	50678958	50690564	+	ISL1	8140	16	87863629	87903100	28	2	5927	1.7724	0.038163
1628	19	49133817	49140639	-	DBP	5309	10	103989946	104001231	13	3	5927	1.7722	0.038181
91392	3	44754135	44765323	+	ZNF502	84932	14	21927179	21945132	23	2	5927	1.7705	0.038322
956	3	40428647	40470110	+	ENTPD3	122740	14	20482420	20483352	1	1	5927	1.7679	0.03854
55729	12	14518566	14655864	+	ATF7IP	1173	3	183892634	183901879	13	4	5927	1.7676	0.038561
25800	18	33688494	33709357	-	SLC39A6	158234	9	37753797	37778969	29	4	5927	1.7664	0.038667
7042	1	218518676	218617961	+	TGFB2	7042	1	218518676	218617961	119	18	5927	1.766	0.038694
93487	14	55518362	55536912	+	MAPK1IP1L	56121	5	140625147	140627802	3	2	5927	1.7658	0.038712
25914	18	67671040	67872962	-	RTTN	56033	9	96713909	96717608	8	2	5927	1.7656	0.038729
55247	4	178230991	178284092	+	NEIL3	1874	16	67226068	67232821	7	2	5927	1.765	0.038781
57097	12	3907410	3982608	-	PARP11	1356	3	148880197	148939832	90	15	5927	1.7634	0.038915
867	11	119076986	119178859	+	CBL	84561	3	124801480	124931609	372	50	5927	1.7625	0.038992
27092	17	64960980	65029518	+	CACNG4	100533106	8	124238429	124286727	3	1	5927	1.7621	0.03903
219990	11	59807748	59815517	+	OOSP2	23609	3	12598513	12625212	51	8	5927	1.7615	0.039077
5520	8	26149007	26230196	+	PPP2R2A	29903	19	56158934	56164527	5	1	5927	1.7611	0.039111
83734	5	81267844	81551958	+	ATG10	728392	17	5402747	5405042	7	4	5927	1.7609	0.039126
163081	19	37178466	37212428	+	ZNF567	8030	10	61548505	61666414	307	17	5927	1.7581	0.039362
10888	11	94110477	94134585	-	GPR83	23024	3	73431582	73674072	361	41	5927	1.758	0.039371
6947	11	59620281	59634041	-	TCN1	100129480	3	12581280	12586963	13	4	5927	1.758	0.039374
23074	12	100422233	100536642	-	UHRF1BP1L	57117	4	106603784	106629881	40	4	5927	1.7568	0.039478
10758	6	111876581	111927477	-	TRAF3IP2	80206	18	33877677	34360019	814	65	5927	1.7567	0.039485
590	3	165490692	165555260	-	BCHE	197131	15	43235095	43398286	44	6	5927	1.7563	0.039519
3492	14	106032614	107288051	-	IGH	51406	6	13612531	13633089	19	3	5927	1.7557	0.039568
123207	15	83657715	83681050	-	C15orf40	83551	6	132873832	132874860	1	1	5927	1.7552	0.03961
56521	10	69556427	69597937	-	DNAJC12	388946	2	46706704	46711564	15	3	5927	1.7552	0.039612
192670	1	36273231	36323491	+	AGO4	192670	1	36273231	36323491	21	3	5927	1.7513	0.03995
51573	16	19513015	19533450	-	GDE1	9734	7	18126572	19039135	1342	110	5927	1.7478	0.04025
90507	17	45915047	45918699	-	SCRN2	157869	8	73976778	74005507	44	12	5927	1.7476	0.040265
770	19	49141272	49149451	-	CA11	8729	10	104005255	104142656	144	16	5927	1.7471	0.040306
6795	19	57741750	57746916	+	AURKC	3481	11	2150346	2179611	28	5	5927	1.7455	0.040446
79925	5	35617900	35814713	+	SPEF2	51741	16	78133310	79246567	3758	264	5927	1.7445	0.040535
165257	2	119913819	119916471	-	C1QL2	89	11	66314312	66330799	25	4	5927	1.7443	0.040551
594	6	80816344	81055987	+	BCKDHB	7298	18	657590	673499	43	3	5927	1.7429	0.040676
92610	4	113196782	113207059	-	TIFA	55114	16	24930710	25026695	102	6	5927	1.7419	0.04076
255967	13	28710997	28869475	+	PAN3	1004	5	31193762	31329253	178	22	5927	1.7413	0.040817
9611	17	15933408	16118874	-	NCOR1	155038	7	150147748	150176483	16	2	5927	1.7385	0.04106
23527	3	194995465	195163817	-	ACAP2	79856	15	64443899	64449680	2	1	5927	1.7385	0.041061
129401	2	183982247	184026408	+	NUP35	4361	11	94150466	94227040	106	10	5927	1.7381	0.0411
84190	12	82752276	82873018	+	METTL25	1758	4	88571454	88585513	27	6	5927	1.7359	0.041292
931	11	60223251	60238225	+	MS4A1	131474	3	14153577	14166371	17	4	5927	1.7349	0.041375
10188	3	195590235	195635880	-	TNK2	9768	15	64657193	64679914	15	2	5927	1.7349	0.041381
90589	19	12255705	12267546	-	ZNF625	347148	9	133768815	133769225	1	1	5927	1.7333	0.04152
10172	19	58452201	58459077	-	ZNF256	390038	11	4660945	4662068	5	2	5927	1.7321	0.041624
29960	7	2273830	2281840	-	FTSJ2	115704	19	7895161	7929862	42	6	5927	1.7311	0.041717
8288	17	56270089	56282535	+	EPX	116039	8	99956631	99964338	1	1	5927	1.7273	0.04206
401466	8	86126288	86132643	-	C8orf59	29107	20	23331373	23335408	9	4	5927	1.7269	0.042097
112970	1	52497777	52499472	-	KTI12	112970	1	52497777	52499472	2	1	5927	1.7263	0.042144
56884	4	162305044	163085186	-	FSTL5	374739	16	58010339	58022020	10	3	5927	1.7259	0.042184
84530	12	119419300	119600856	+	SRRM4	85462	4	153857265	153900848	48	11	5927	1.7246	0.042302
10143	16	78056443	78066003	+	CLEC3A	563	7	99564350	99573735	10	3	5927	1.7244	0.042315
5777	12	7055740	7070479	+	PTPN6	152078	3	157261133	157395531	325	21	5927	1.7229	0.042457
51807	22	18593453	18614498	+	TUBA8	493861	12	104697510	104698983	2	1	5927	1.7225	0.042492
23645	19	49375649	49379319	+	PPP1R15A	81603	10	104403326	104418076	16	5	5927	1.7206	0.042666
140881	20	207899	210527	+	DEFB129	6843	12	6571403	6579843	20	4	5927	1.7194	0.042767
220136	18	47753563	47792865	-	CFAP53	23230	9	79792269	80032399	483	22	5927	1.7186	0.042843
56606	4	9827848	10041872	-	SLC2A9	161753	15	76016319	76020027	3	2	5927	1.7182	0.042882
222487	16	57702099	57723290	+	ADGRG3	728927	7	63767815	63810017	130	15	5927	1.7181	0.042886
79147	19	47249303	47261832	+	FKRP	1355	10	101455886	101492423	43	5	5927	1.718	0.042894
27032	3	130569327	130735556	+	ATP2C1	2009	14	100204056	100408397	328	25	5927	1.7155	0.043125
80005	8	25042287	25273227	+	DOCK5	84922	19	56102737	56110893	4	1	5927	1.7154	0.043135
51206	19	55525073	55549632	-	GP6	101	10	135075920	135090489	1	1	5927	1.7148	0.04319
84933	8	124232196	124253656	-	C8orf76	149685	20	37209838	37217104	3	1	5927	1.7142	0.043248
8999	4	76501704	76555721	-	CDKL2	7755	16	3162563	3170528	1	1	5927	1.7138	0.04328
9583	8	23284687	23315244	-	ENTPD4	388564	19	55890612	55895627	3	2	5927	1.7128	0.043376
653247	12	11544474	11548498	-	PRB2	131118	3	180701497	180707562	4	1	5927	1.7125	0.043402
135293	6	89850047	89875288	+	PM20D2	65258	18	11883470	11908796	18	3	5927	1.7123	0.043423
4595	1	45794914	45806142	-	MUTYH	4595	1	45794914	45806142	3	2	5927	1.711	0.043541
9890	1	99729848	99775140	+	LPPR4	9890	1	99729848	99775140	93	13	5927	1.7099	0.043645
144363	12	25348150	25357949	+	LYRM5	647309	3	190570526	190610190	23	3	5927	1.7095	0.043684
388630	1	48226200	48463009	-	TRABD2B	388630	1	48226200	48463009	416	24	5927	1.7089	0.043737
84229	16	57728713	57765367	+	DRC7	340252	7	63980255	64023505	118	9	5927	1.7073	0.04388
122402	14	104394776	104519004	+	TDRD9	221711	6	10887064	10974542	176	23	5927	1.7072	0.043888
57584	10	24872538	25012597	-	ARHGAP21	10890	2	26256729	26360323	86	3	5927	1.7066	0.04395
142685	7	123241882	123277951	+	ASB15	7768	19	44617528	44637255	9	1	5927	1.7063	0.043979
8820	3	57231866	57261656	-	HESX1	10668	14	54976587	55005334	17	3	5927	1.7062	0.043984
130	4	100123795	100140403	-	ADH6	64131	16	17196181	17564738	705	67	5927	1.7039	0.044201
25764	15	44092619	44094787	+	HYPK	222611	6	47624223	47665533	141	4	5927	1.7027	0.044316
9892	6	84262604	84419127	-	SNAP91	10627	18	3247472	3256234	15	1	5927	1.7026	0.044324
101928892	22	51123086	51125473	-	LOC101928892	29103	13	43597362	43683306	138	6	5927	1.7024	0.044344
10480	11	32605313	32624037	+	EIF3M	7857	2	224461658	224467217	3	1	5927	1.7016	0.044416
123904	16	67918781	67920271	+	NRN1L	2913	7	86273230	86494193	297	26	5927	1.7013	0.044448
2052	1	225997797	226033264	+	EPHX1	2052	1	225997797	226033264	82	21	5927	1.701	0.044468
60559	4	177241090	177253396	+	SPCS3	653319	16	67209505	67217883	6	2	5927	1.7003	0.044536
54756	3	57124010	57204345	-	IL17RD	2764	14	54941202	54955785	8	2	5927	1.7	0.04457
7025	5	92919043	92930319	+	NR2F1	162515	17	6944949	6947242	6	2	5927	1.6997	0.044596
84337	19	11663858	11670051	-	ELOF1	51450	9	132427920	132484953	79	10	5927	1.6969	0.044862
50838	12	11060525	11062161	-	TAS2R13	51193	3	179041551	179053325	17	5	5927	1.6966	0.044885
2006	7	73442119	73484237	+	ELN	113835	19	22235126	22274276	125	5	5927	1.6959	0.044956
57226	6	90341943	90348474	-	LYRM2	10650	18	12407895	12432237	50	10	5927	1.6958	0.044962
2192	22	45898719	45997014	+	FBLN1	4081	13	36047926	36052786	4	2	5927	1.6947	0.045068
129446	2	167744997	168116263	+	XIRP2	10008	11	74165886	74178600	27	6	5927	1.6942	0.045115
493856	4	103749224	103813964	+	CISD2	116285	16	20634555	20709066	112	10	5927	1.6938	0.045149
6236	16	66955582	66959439	-	RRAD	5982	7	73645832	73668788	14	2	5927	1.6935	0.04518
51265	5	133571817	133706805	-	CDKL3	1819	17	17991181	18011299	10	1	5927	1.692	0.045324
9733	12	108915991	108955165	-	SART3	132332	4	122680085	122686516	16	4	5927	1.6919	0.04533
55147	14	23369854	23388396	-	RBM23	3295	5	118788138	118878030	159	14	5927	1.6912	0.0454
81704	9	214865	465259	+	DOCK8	4773	20	50003494	50179370	199	37	5927	1.691	0.045414
51512	22	46692638	46729596	+	GTSE1	8900	13	37005257	37017019	11	1	5927	1.6909	0.045429
2057	19	11487881	11495018	-	EPOR	56904	9	131770313	131790604	3	1	5927	1.6892	0.045591
1381	15	78632666	78640572	+	CRABP1	5570	6	122793062	123047518	400	30	5927	1.6891	0.045603
79811	15	59171244	59226323	-	SLTM	134728	6	79577261	79714545	131	10	5927	1.6881	0.045695
5156	4	55095264	55164412	+	PDGFRA	283777	15	98980391	99057611	155	13	5927	1.688	0.045706
4893	1	115247085	115259515	-	NRAS	4893	1	115247085	115259515	11	2	5927	1.6876	0.045741
54935	1	159750730	159752333	+	DUSP23	54935	1	159750730	159752333	1	1	5927	1.6875	0.04575
157983	9	213108	215893	-	C9orf66	3755	20	49620193	49639675	1	1	5927	1.6874	0.04576
6942	22	42556019	42664768	-	TCF20	219402	13	28009776	28024739	49	8	5927	1.6873	0.045768
5463	12	51580719	51611477	-	POU6F1	114905	4	15341560	15447791	217	15	5927	1.6868	0.045817
5445	7	95034174	95064636	-	PON2	79414	19	36428022	36436097	6	1	5927	1.6866	0.04584
39	6	160182989	160200087	+	ACAT2	10036	19	4402660	4443394	23	3	5927	1.6865	0.045852
25865	19	47177573	47220384	-	PRKD2	81894	10	101370275	101419039	92	5	5927	1.685	0.045991
3651	13	28494168	28500451	+	PDX1	1010	5	21750870	22853731	1385	69	5927	1.685	0.045996
8452	2	225334867	225450114	-	CUL3	390265	11	123908773	123909708	3	2	5927	1.6845	0.046039
140738	2	120187501	120196096	+	TMEM37	10432	11	66384053	66397405	5	2	5927	1.6832	0.046172
79258	1	2522078	2564499	-	MMEL1	79258	1	2522078	2564499	72	4	5927	1.6808	0.046397
345274	4	87744477	87770416	-	SLC10A6	146279	16	10721358	10788802	245	25	5927	1.6807	0.04641
51592	1	114935399	115053781	-	TRIM33	51592	1	114935399	115053781	191	14	5927	1.6805	0.046434
55351	4	5053527	5502728	+	STK32B	80125	15	74528630	74628813	187	25	5927	1.6804	0.046445
3315	7	75931875	75933614	+	HSPB1	898	19	30302805	30315224	11	3	5927	1.6803	0.046451
344191	2	176944835	176948690	-	EVX2	1740	11	83166055	85338314	3832	144	5927	1.6794	0.046541
64327	7	156470537	156685902	-	LMBR1	2357	19	52249023	52255150	12	3	5927	1.6793	0.046543
161247	14	24600675	24602058	+	FITM1	90624	5	130506641	130541119	52	5	5927	1.6788	0.046594
29906	18	44259081	44337039	-	ST8SIA5	51104	9	74477368	74526148	9	1	5927	1.6783	0.046642
54522	10	5903593	5931860	-	ANKRD16	129642	2	8996701	9143876	109	4	5927	1.6779	0.046682
932	11	59824101	59838588	+	MS4A3	5894	3	12625100	12705700	147	12	5927	1.6776	0.046713
6464	1	154934774	154946959	-	SHC1	6464	1	154934774	154946959	7	1	5927	1.6772	0.04675
79659	11	102980160	103350591	+	DYNC2H1	11259	3	99551988	99833349	207	14	5927	1.6752	0.046946
440503	19	4522543	4535208	-	PLIN5	158401	9	114448901	114557556	298	15	5927	1.6752	0.046948
57634	12	132434465	132565011	+	EP400	7098	4	186990309	187006252	28	7	5927	1.6749	0.046981
3171	19	46367518	46377055	+	FOXA3	80019	10	99258768	99330960	100	10	5927	1.6748	0.046984
80339	22	44319619	44343451	+	PNPLA3	84935	13	31480312	31499709	32	8	5927	1.6748	0.046984
23075	11	9685624	9774508	+	SWAP70	117583	2	205410516	206484886	1586	97	5927	1.6732	0.047149
91137	5	110073837	110100857	+	SLC25A46	7157	17	7571720	7590868	26	5	5927	1.6718	0.047283
140832	20	44258385	44259831	+	WFDC10A	144501	12	52562780	52585798	2	1	5927	1.6716	0.047302
140856	20	18794370	18795036	+	SCP2D1	55729	12	14518566	14655864	177	14	5927	1.6716	0.047306
51043	1	154975106	154991001	+	ZBTB7B	51043	1	154975106	154991001	10	3	5927	1.6714	0.047321
57591	22	40806292	41032690	-	MKL1	221143	13	21302036	21348095	101	7	5927	1.6706	0.047401
54494	11	114262170	114271272	-	C11orf71	7634	3	113953370	113956425	7	2	5927	1.6704	0.047422
79981	6	168456425	168482237	-	FRMD1	81616	19	6135654	6193113	90	3	5927	1.6689	0.047572
4322	11	102813721	102826463	-	MMP13	1295	3	99357440	99518061	258	21	5927	1.6687	0.047584
80279	17	46047894	46059152	+	CDK5RAP3	55284	8	74692332	74791145	63	7	5927	1.6683	0.047631
134145	5	10225619	10250145	-	FAM173B	10164	16	71560023	71572493	5	2	5927	1.6663	0.047824
5250	12	98987403	98995778	+	SLC25A3	6870	4	104510625	104640973	232	17	5927	1.6645	0.048004
80114	10	60272774	60591194	+	BICC1	170850	2	42669157	42721237	82	15	5927	1.6638	0.048076
123720	15	83476959	83503613	+	WHAMM	26002	6	132617194	132722664	171	21	5927	1.6623	0.048226
3223	12	54410642	54424607	+	HOXC6	55161	4	41937137	41962824	49	5	5927	1.6619	0.048269
23513	8	144873090	144897890	-	SCRIB	64849	20	45186462	45313124	100	23	5927	1.6619	0.048271
7324	3	23847384	23933131	+	UBE2E1	5611	13	96329393	96447243	75	12	5927	1.6616	0.048299
1366	17	7163222	7166863	-	CLDN7	23165	7	135242662	135333501	227	12	5927	1.6614	0.04832
10765	1	202696532	202777549	-	KDM5B	10765	1	202696532	202777549	138	11	5927	1.6613	0.048322
145946	15	97326676	97328845	+	SPATA8	23118	6	149639436	149732747	156	10	5927	1.6613	0.048328
3712	15	40697686	40728146	+	IVD	55173	6	42174539	42185633	10	2	5927	1.6606	0.048392
23007	3	155197670	155462878	-	PLCH1	84936	15	41099274	41106767	11	2	5927	1.6605	0.048409
100653515	17	76886577	76899299	-	CEP295NL	5991	9	3218297	3525992	422	24	5927	1.6603	0.048424
4773	20	50003494	50179370	-	NFATC2	23468	12	54624730	54673915	24	4	5927	1.6603	0.04843
116931	3	150803452	151154465	+	MED12L	6727	15	40327891	40331389	7	2	5927	1.6579	0.04867
170850	2	42669157	42721237	-	KCNG3	26298	11	34642588	34684835	52	11	5927	1.6574	0.048724
9501	17	62180	202633	-	RPH3AL	11062	7	107204402	107218968	3	1	5927	1.6566	0.048798
1406	19	48323807	48346587	+	CRX	57715	10	102729254	102745373	13	2	5927	1.6564	0.048818
127703	1	36179477	36184790	-	C1orf216	127703	1	36179477	36184790	3	1	5927	1.6564	0.048822
11198	14	21819631	21852425	-	SUPT16H	3781	5	113698016	113832197	230	32	5927	1.6554	0.048924
9211	10	95517566	95557916	+	LGI1	5967	2	79347584	79350545	7	2	5927	1.6549	0.048971
79310	3	98001732	98002676	+	OR5H2	51109	14	68143517	68162510	20	5	5927	1.6544	0.049019
57715	10	102729254	102745373	+	SEMA4G	1261	2	98962618	99015064	117	11	5927	1.654	0.049064
114805	2	154728426	155310489	+	GALNT13	8500	11	70116806	70230607	119	4	5927	1.653	0.049162
4698	7	123181083	123197958	-	NDUFA5	7767	19	44598482	44613997	7	3	5927	1.6519	0.049275
23774	22	50166931	50221196	-	BRD1	7223	13	38210773	38443939	515	40	5927	1.6518	0.049283
643161	10	88780046	88784487	+	FAM25A	26056	2	73300510	73340146	29	3	5927	1.6513	0.04934
55697	16	70721342	70835074	-	VAC14	8910	7	94214536	94285521	73	6	5927	1.6506	0.049415
101929211	8	22460648	22462925	-	LOC101929211	7138	19	55644161	55660752	5	1	5927	1.6502	0.049454
374969	1	43272723	43283059	-	CCDC23	374969	1	43272723	43283059	14	4	5927	1.6491	0.049561
2070	6	133561512	133853258	+	EYA4	6318	18	61304493	61311502	3	1	5927	1.649	0.049577
5087	1	164528597	164821067	+	PBX1	5087	1	164528597	164821067	343	48	5927	1.6485	0.049628
7162	6	83072923	83077134	+	TPBG	116	18	904366	912173	1	1	5927	1.6484	0.04964
27201	4	8581964	8591750	+	GPR78	257364	15	75941348	75950968	3	1	5927	1.648	0.049675
101929728	22	31063507	31065003	+	LOC101929728	8683	12	120899471	120907558	17	5	5927	1.648	0.049679
7466	4	6271577	6304992	+	WFS1	80153	15	74922899	74988386	29	4	5927	1.6475	0.049728
728392	17	5402747	5405042	-	LOC728392	84928	7	129804555	129845338	59	9	5927	1.6471	0.049764
81619	10	82214038	82282394	+	TSPAN14	84908	2	70523108	70529293	11	2	5927	1.6471	0.049774
80024	12	113736571	113772934	-	SLC8B1	152485	4	146681874	146859607	179	24	5927	1.6466	0.049819
8295	7	98476113	98610866	+	TRRAP	84911	19	37096207	37119499	24	4	5927	1.6459	0.049895
79607	11	126081619	126132879	+	FAM118B	2047	3	134514099	134979309	1014	82	5927	1.6459	0.049897
79927	1	26485511	26489119	+	FAM110D	79927	1	26485511	26489119	6	2	5927	1.6458	0.049907
158	22	40742504	40762577	+	ADSL	8100	13	21140585	21265576	183	12	5927	1.6457	0.049916
8821	4	142949181	143767604	-	INPP4B	869	16	49311828	49315742	9	3	5927	1.6456	0.049925
